# Supplementary material for: Comparative Ubiquitome Analysis under Heat Stress Reveals Diverse Functions of Ubiquitination in Saccharina japonica
Source: Int J Mol Sci. 2020 Nov 3;21(21):8210. doi: 10.3390/ijms21218210 (PMC7663155; doi:10.3390/ijms21218210)
Supplement: Supplementary file 1 [file ijms-21-08210-s001.zip]

Archive with 6 entries (5 files):
- supplementary/
- supplementary/Table S1. Differentially expressed statistics.xlsx
- supplementary/Table S2. GO_enrichment data.xlsx
- supplementary/Table S3. KEGG_pathway_enrichment data.xlsx
- supplementary/Table S4. Protein domain enrichment data.xlsx
- supplementary/Table S5. Network statistics.xlsx
