# Supplementary material for: Comparative Ubiquitome Analysis under Heat Stress Reveals Diverse Functions of Ubiquitination in Saccharina japonica
Source: Int J Mol Sci. 2020 Nov 3;21(21):8210. doi: 10.3390/ijms21218210 (PMC7663155; doi:10.3390/ijms21218210)
Supplement: Supplementary file 1 [file ijms-21-08210-s001.zip › supplementary/Table S1. Differentially expressed statistics.xlsx]

## Sheet: TableS1
Protein accession	Position	HS/CO Ratio	Regulated Type	Nr	Swissprot	PEP	Score	Modified sequence	CO	HS	Subcellular localization
evm.model.JXRI01000254.1.10.1	240	0.578302	Down	PREDICTED: heterogeneous nuclear ribonucleoprotein A3 homolog 2-like [Branchiostoma belcheri]	Heterogeneous nuclear ribonucleoprotein 1 OS=Arabidopsis thaliana OX=3702 GN=RNP1 PE=1 SV=1	4.06682e-15	144.51	K(1)VMSGGTHELK	1.66934	0.965385	nucleus
evm.model.JXRI01000254.1.10.1	257	0.593226	Down	PREDICTED: heterogeneous nuclear ribonucleoprotein A3 homolog 2-like [Branchiostoma belcheri]	Heterogeneous nuclear ribonucleoprotein 1 OS=Arabidopsis thaliana OX=3702 GN=RNP1 PE=1 SV=1	0.000290456	76.073	SVEVK(1)TAAPR	1.65328	0.980769	nucleus
evm.model.JXRI01000468.1.9.1	172	0.503039	Down	mannitol 1-phosphate dehydrogenase [Ectocarpus siliculosus]	---	7.8062e-06	103.97	AK(1)GEIETPLTR	1.08136	0.543966	chloroplast
evm.model.JXRI01000468.1.9.1	538	0.643723	Down	mannitol 1-phosphate dehydrogenase [Ectocarpus siliculosus]	---	1.3712e-09	95.197	LLSMAGVK(1)YSDVIASVK	0.993681	0.639655	chloroplast
evm.model.JXRI01000125.1.21	190	0.563098	Down	conserved unknown protein [Ectocarpus siliculosus]	Epithelial splicing regulatory protein 1 OS=Xenopus laevis OX=8355 GN=esrp1 PE=2 SV=1	0.000362601	95.094	K(1)FFDGLPIEK	1.16555	0.656317	cytoplasm
evm.model.JXRI01000448.1.3	41	3.78849	Up	conserved unknown protein [Ectocarpus siliculosus]	Carbonyl reductase [NADPH] 3 OS=Mus musculus OX=10090 GN=Cbr3 PE=1 SV=1	1.60184e-29	135.81	GK(1)DAVQSLLTENSDSYSGR	1.56475	5.92803	chloroplast
evm.model.JXRI01000156.1.12.6	553	0.56729	Down	conserved unknown protein [Ectocarpus siliculosus]	Hsp70-Hsp90 organizing protein 3 OS=Arabidopsis thaliana OX=3702 GN=HOP3 PE=2 SV=1	3.72602e-09	99.991	QVLTDFK(1)ENPQHAQK	1.10774	0.628412	cytoplasm
evm.model.JXRI01000156.1.12.6	469	0.64107	Down	conserved unknown protein [Ectocarpus siliculosus]	Hsp70-Hsp90 organizing protein 3 OS=Arabidopsis thaliana OX=3702 GN=HOP3 PE=2 SV=1	0.012297	84.244	YVK(1)AWAK	1.03928	0.666253	cytoplasm
evm.model.JXRI01000156.1.12.6	113	0.153183	Down	conserved unknown protein [Ectocarpus siliculosus]	Hsp70-Hsp90 organizing protein 3 OS=Arabidopsis thaliana OX=3702 GN=HOP3 PE=2 SV=1	8.27322e-06	84.365	GLEDVLK(1)AQSASR	1.75758	0.269231	cytoplasm
evm.model.JXRI01000719.1.2	592	5.05917	Up	ubiquitin-activating enzyme E1 [Ectocarpus siliculosus]	Ubiquitin-like modifier-activating enzyme 1 OS=Oryctolagus cuniculus OX=9986 GN=UBA1 PE=1 SV=1	2.63755e-13	129.77	DPPEK(1)SIPVCTLK	0.888889	4.49704	cytoplasm
evm.model.JXRI01000719.1.2	993	0.589408	Down	ubiquitin-activating enzyme E1 [Ectocarpus siliculosus]	Ubiquitin-like modifier-activating enzyme 1 OS=Oryctolagus cuniculus OX=9986 GN=UBA1 PE=1 SV=1	0.0466257	56.432	IVELVTK(1)K	2.70556	1.59468	cytoplasm
evm.model.JXRI01000719.1.2	600	3.21451	Up	ubiquitin-activating enzyme E1 [Ectocarpus siliculosus]	Ubiquitin-like modifier-activating enzyme 1 OS=Oryctolagus cuniculus OX=9986 GN=UBA1 PE=1 SV=1	4.51842e-09	87.319	SIPVCTLK(1)NFPNQIEHTLQWSR	1.22963	3.95266	cytoplasm
evm.model.JXRI01000719.1.2	511	1.86795	Up	ubiquitin-activating enzyme E1 [Ectocarpus siliculosus]	Ubiquitin-like modifier-activating enzyme 1 OS=Oryctolagus cuniculus OX=9986 GN=UBA1 PE=1 SV=1	0.0122791	90.37	IK(1)PYEAK	1.70741	3.18935	cytoplasm
evm.model.JXRI01001204.1.7	237	1.60221	Up	---	ATP-dependent RNA helicase eIF4A OS=Aspergillus clavatus (strain ATCC 1007 / CBS 513.65 / DSM 816 / NCTC 3887 / NRRL 1) OX=344612 GN=tif1 PE=3 SV=1	2.65286e-25	150.11	ILVK(1)K(1)DELTLEGIK	0.678511	1.08711	cytoplasm
evm.model.JXRI01001204.1.7	238	0.461875	Down	---	ATP-dependent RNA helicase eIF4A OS=Aspergillus clavatus (strain ATCC 1007 / CBS 513.65 / DSM 816 / NCTC 3887 / NRRL 1) OX=344612 GN=tif1 PE=3 SV=1	5.93649e-12	151.55	K(1)DELTLEGIK	1.18274	0.546279	cytoplasm
evm.model.JXRI01000030.1.16	128	0.539279	Down	GDP-mannose dehydrogenase 2 [Saccharina japonica]	UDP-glucose 6-dehydrogenase OS=Rickettsia prowazekii (strain Madrid E) OX=272947 GN=udg PE=3 SV=1	0.000887335	70.399	EWMAAVK(1)EK	0.785631	0.423674	cytoplasm
evm.model.JXRI01000030.1.16	130	2.5413	Up	GDP-mannose dehydrogenase 2 [Saccharina japonica]	UDP-glucose 6-dehydrogenase OS=Rickettsia prowazekii (strain Madrid E) OX=272947 GN=udg PE=3 SV=1	6.13481e-05	65.298	EK(0.959)ATK(0.041)PFHVAFQPEFLR	0.354556	0.901035	cytoplasm
evm.model.JXRI01000004.1.46.1	49	0.346761	Down	cytochrome-b5 reductase like protein [Coccomyxa subellipsoidea C-169]	NADH-cytochrome b5 reductase-like protein OS=Arabidopsis thaliana OX=3702 GN=CBR2 PE=1 SV=2	0.000652984	58.098	VGDMVEVK(1)GPFPK	1.22797	0.425811	cytoplasm
evm.model.JXRI01000004.1.46.1	12	0.421288	Down	cytochrome-b5 reductase like protein [Coccomyxa subellipsoidea C-169]	NADH-cytochrome b5 reductase-like protein OS=Arabidopsis thaliana OX=3702 GN=CBR2 PE=1 SV=2	7.02852e-25	134.93	AEAAAGDASTK(1)TAFSPK	1.15932	0.488408	cytoplasm
evm.model.JXRI01000004.1.46.1	58	2.29902	Up	cytochrome-b5 reductase like protein [Coccomyxa subellipsoidea C-169]	NADH-cytochrome b5 reductase-like protein OS=Arabidopsis thaliana OX=3702 GN=CBR2 PE=1 SV=2	0.0175444	62.546	FEYK(1)ANVK	0.481356	1.10665	cytoplasm
evm.model.JXRI01000469.1.5	447	0.562303	Down	ammonium transporter (ISS) [Ectocarpus siliculosus]	Ammonium transporter 1 member 1 OS=Oryza sativa subsp. japonica OX=39947 GN=AMT1-1 PE=2 SV=1	7.71546e-05	80.96	HGGQTYPEMIK(1)AMA	3.92326	2.20606	cytoplasm
evm.model.JXRI01000389.1.7	8	0.592385	Down	rad23b protein [Ectocarpus siliculosus]	Peroxyureidoacrylate/ureidoacrylate amidohydrolase RutB OS=Escherichia coli (strain SE11) OX=409438 GN=rutB PE=3 SV=1	0.0063913	87.476	SLQVK(1)TLK	1.1116	0.658492	chloroplast
evm.model.JXRI01000260.1.2	190	1.60772	Up	heat shock protein 70 [Vaucheria litorea]	Heat shock 70 kDa protein OS=Achlya klebsiana OX=4767 GN=HSP70 PE=2 SV=1	5.06217e-18	114.46	IINEPTAAAIAYGLDK(1)K	0.559033	0.89877	cytoplasm
evm.model.JXRI01000260.1.2	503	0.502442	Down	heat shock protein 70 [Vaucheria litorea]	Heat shock 70 kDa protein OS=Achlya klebsiana OX=4767 GN=HSP70 PE=2 SV=1	4.14962e-12	149.33	STGK(1)ENK(1)ITITNDK(1)GR	1.24893	0.627517	cytoplasm
evm.model.JXRI01000260.1.2	330	0.48055	Down	heat shock protein 70 [Vaucheria litorea]	Heat shock 70 kDa protein OS=Achlya klebsiana OX=4767 GN=HSP70 PE=2 SV=1	2.08713e-10	104.84	MSK(1)GQIHEVVLVGGSTR	1.28023	0.615213	cytoplasm
evm.model.JXRI01000260.1.2	510	0.604734	Down	heat shock protein 70 [Vaucheria litorea]	Heat shock 70 kDa protein OS=Achlya klebsiana OX=4767 GN=HSP70 PE=2 SV=1	3.59301e-23	172.23	STGK(1)ENK(1)ITITNDK(1)GR	1.12091	0.677852	cytoplasm
evm.model.JXRI01000260.1.2	500	0.140668	Down	heat shock protein 70 [Vaucheria litorea]	Heat shock 70 kDa protein OS=Achlya klebsiana OX=4767 GN=HSP70 PE=2 SV=1	0.000132962	69.258	STGK(1)ENK(1)ITITNDK(1)GR	2.09531	0.294743	cytoplasm
evm.model.JXRI01000260.1.2	140	0.410865	Down	heat shock protein 70 [Vaucheria litorea]	Heat shock 70 kDa protein OS=Achlya klebsiana OX=4767 GN=HSP70 PE=2 SV=1	2.6703e-06	99.844	EIAEAYLGK(1)EVK	1.39118	0.571588	cytoplasm
evm.model.JXRI01000914.1.7	238	1.78164	Up	conserved unknown protein [Ectocarpus siliculosus]	Uncharacterized protein C458.02c OS=Schizosaccharomyces pombe (strain 972 / ATCC 24843) OX=284812 GN=SPAC458.02c PE=1 SV=1	0.0112965	98.458	IIHEK(1)LK	0.711881	1.26832	nucleus
evm.model.JXRI01000914.1.7	213	0.224739	Down	conserved unknown protein [Ectocarpus siliculosus]	Uncharacterized protein C458.02c OS=Schizosaccharomyces pombe (strain 972 / ATCC 24843) OX=284812 GN=SPAC458.02c PE=1 SV=1	1.31072e-09	95.409	TAAQYVSHEEAVGK(1)AK	1.61683	0.363366	nucleus
evm.model.JXRI01000914.1.7	199	0.24533	Down	conserved unknown protein [Ectocarpus siliculosus]	Uncharacterized protein C458.02c OS=Schizosaccharomyces pombe (strain 972 / ATCC 24843) OX=284812 GN=SPAC458.02c PE=1 SV=1	4.96154e-16	119.68	K(1)TAAQYVSHEEAVGK(1)AK	1.5901	0.390099	nucleus
evm.model.JXRI01000914.1.7	311	0.441961	Down	conserved unknown protein [Ectocarpus siliculosus]	Uncharacterized protein C458.02c OS=Schizosaccharomyces pombe (strain 972 / ATCC 24843) OX=284812 GN=SPAC458.02c PE=1 SV=1	0.000389415	76.927	ALGK(1)AEYLER	1.37327	0.606931	nucleus
evm.model.JXRI01001067.1.1	416	0.632082	Down	Methylmalonate Semialdehyde Dehydrogenase [Ectocarpus siliculosus]	Malonate-semialdehyde dehydrogenase 1 OS=Geobacillus kaustophilus (strain HTA426) OX=235909 GN=iolA1 PE=3 SV=1	0.0017744	47.037	K(1)AEEIFGPVLMVVK	1.06329	0.672087	cytoplasm
evm.model.JXRI01001102.1.8.1	461	0.6264	Down	PREDICTED: serine/threonine-protein phosphatase 6 regulatory ankyrin repeat subunit B-like isoform X2 [Hydra vulgaris]	Ankyrin repeat domain-containing protein 23 OS=Mus musculus OX=10090 GN=Ankrd23 PE=2 SV=1	0.000141181	97.734	LEEYK(1)ENMLK	0.916667	0.5742	nucleus
evm.model.JXRI01000146.1.14	59	0.650913	Down	peptidyl-prolyl cis-trans isomerase, cyclophilin-type [Ectocarpus siliculosus]	Peptidyl-prolyl cis-trans isomerase CYP19-2 OS=Arabidopsis thaliana OX=3702 GN=CYP19-2 PE=2 SV=1	0.0164056	64.268	SGK(1)PLHFK	0.779805	0.507585	nucleus
evm.model.JXRI01000146.1.14	131	0.252508	Down	peptidyl-prolyl cis-trans isomerase, cyclophilin-type [Ectocarpus siliculosus]	Peptidyl-prolyl cis-trans isomerase CYP19-2 OS=Arabidopsis thaliana OX=3702 GN=CYP19-2 PE=2 SV=1	0.00211534	60.828	HVVFGK(1)VTK	1.03388	0.261062	nucleus
evm.model.JXRI01000146.1.14	97	1.88771	Up	peptidyl-prolyl cis-trans isomerase, cyclophilin-type [Ectocarpus siliculosus]	Peptidyl-prolyl cis-trans isomerase CYP19-2 OS=Arabidopsis thaliana OX=3702 GN=CYP19-2 PE=2 SV=1	3.03438e-06	76.817	GNGTGGESIYGEK(1)FADENFQLR	0.442345	0.835019	nucleus
evm.model.JXRI01000146.1.14	140	0.475746	Down	peptidyl-prolyl cis-trans isomerase, cyclophilin-type [Ectocarpus siliculosus]	Peptidyl-prolyl cis-trans isomerase CYP19-2 OS=Arabidopsis thaliana OX=3702 GN=CYP19-2 PE=2 SV=1	5.53726e-38	164.53	GMEVVK(1)AIEGVGSSSGK	0.874267	0.415929	nucleus
evm.model.JXRI01000001.1.50.3	72	0.472904	Down	conserved unknown protein [Ectocarpus siliculosus]	Eukaryotic translation initiation factor 5A-1 OS=Arabidopsis thaliana OX=3702 GN=ELF5A-1 PE=1 SV=1	1.84777e-12	125.84	ANFTATDIFTGK(1)K	1.15094	0.544285	cytoplasm
evm.model.JXRI01000001.1.50.3	44	0.187461	Down	conserved unknown protein [Ectocarpus siliculosus]	Eukaryotic translation initiation factor 5A-1 OS=Arabidopsis thaliana OX=3702 GN=ELF5A-1 PE=1 SV=1	4.86572e-13	128.35	GHPCK(1)VVNVSTSK	1.4699	0.275549	cytoplasm
evm.model.JXRI01000954.1.4	225	1.95223	Up	hypothetical protein THAPSDRAFT_267952 [Thalassiosira pseudonana CCMP1335]	Cell division control protein 48 homolog E OS=Arabidopsis thaliana OX=3702 GN=CDC48E PE=2 SV=2	0.0179306	61.962	NLGVK(1)PPR	0.805288	1.5721	cytoplasm
evm.model.JXRI01000954.1.4	491	1.66736	Up	hypothetical protein THAPSDRAFT_267952 [Thalassiosira pseudonana CCMP1335]	Cell division control protein 48 homolog E OS=Arabidopsis thaliana OX=3702 GN=CDC48E PE=2 SV=2	0.000198762	53.565	GVLFYGPPGCGK(1)TLMAK	0.891827	1.487	cytoplasm
evm.model.JXRI01000954.1.4	581	0.376785	Down	hypothetical protein THAPSDRAFT_267952 [Thalassiosira pseudonana CCMP1335]	Cell division control protein 48 homolog E OS=Arabidopsis thaliana OX=3702 GN=CDC48E PE=2 SV=2	4.72755e-05	75.018	VMNQMLTEMDGVGSK(1)K	1.73798	0.654846	cytoplasm
evm.model.JXRI01000954.1.4	472	0.45856	Down	hypothetical protein THAPSDRAFT_267952 [Thalassiosira pseudonana CCMP1335]	Cell division control protein 48 homolog E OS=Arabidopsis thaliana OX=3702 GN=CDC48E PE=2 SV=2	0.000130702	89.171	FEK(1)FGMSPSR	1.63942	0.751773	cytoplasm
evm.model.JXRI01000265.1.8	362	0.63556	Down	n/a [Ectocarpus siliculosus]	Calcium/calmodulin-dependent protein kinase type 1 OS=Macrobrachium nipponense OX=159736 GN=CaMKI PE=2 SV=1	3.91108e-05	106.18	GAYSVVK(1)AAR	1.33099	0.845927	cytoskeleton
evm.model.JXRI01000087.1.22	19	0.638047	Down	conserved unknown protein [Ectocarpus siliculosus]	NSFL1 cofactor p47 homolog OS=Dictyostelium discoideum OX=44689 GN=nsfl1c PE=3 SV=1	5.41473e-05	79.23	EK(1)GNAYYAGGAR	1.77961	1.13548	cytoplasm
evm.model.JXRI01000087.1.22	108	0.345426	Down	conserved unknown protein [Ectocarpus siliculosus]	NSFL1 cofactor p47 homolog OS=Dictyostelium discoideum OX=44689 GN=nsfl1c PE=3 SV=1	8.00858e-09	125.54	LDDPANK(1)EFLR	2.18741	0.755587	cytoplasm
evm.model.JXRI01000087.1.22	121	2.1429	Up	conserved unknown protein [Ectocarpus siliculosus]	NSFL1 cofactor p47 homolog OS=Dictyostelium discoideum OX=44689 GN=nsfl1c PE=3 SV=1	5.09452e-11	99.273	DLAEGLVPK(1)ELEATATPGK(1)GADVR	0.908546	1.94693	cytoplasm
evm.model.JXRI01000988.1.10	171	0.356314	Down	conserved unknown protein [Ectocarpus siliculosus]	RAC family serine/threonine-protein kinase homolog OS=Dictyostelium discoideum OX=44689 GN=pkbA PE=1 SV=1	0.000609391	77.732	SEWIHHLK(1)R	1.22094	0.435038	nucleus
evm.model.JXRI01000034.1.32	173	0.637586	Down	conserved unknown protein [Ectocarpus siliculosus]	Fructokinase OS=Lactococcus lactis subsp. cremoris OX=1359 GN=scrK PE=3 SV=2	3.80674e-17	118.72	GAGAGPSTATVADGK(1)CPAVK	1.07297	0.684109	chloroplast
evm.model.JXRI01000034.1.32	53	0.37309	Down	conserved unknown protein [Ectocarpus siliculosus]	Fructokinase OS=Lactococcus lactis subsp. cremoris OX=1359 GN=scrK PE=3 SV=2	3.23026e-37	164.53	K(1)YDCLGIGTFGPIDPR	1.25705	0.468992	chloroplast
evm.model.JXRI01000308.1.1.1	30	0.449409	Down	Destroys the superoxide radical which is normally produced within the cells and which are toxic to b [Ectocarpus siliculosus]	Superoxide dismutase [Fe] OS=Legionella pneumophila subsp. pneumophila (strain Philadelphia 1 / ATCC 33152 / DSM 7513) OX=272624 GN=sodB PE=3 SV=1	6.71402e-36	132.84	DSLAPHISSETIDYHYGK(1)HHAAYVTK	1.0312	0.463431	cytoplasm
evm.model.JXRI01003503.1.1	74	2.92224	Up	glutathione S-transferase 3 [Laminaria digitata]	Glutathione S-transferase 1 OS=Ascaris suum OX=6253 GN=GST1 PE=1 SV=3	8.43714e-22	130.27	YVGK(1)LGGLYPSDDLEAAK	0.672269	1.96453	cytoplasm
evm.model.JXRI01003503.1.1	33	2.02031	Up	glutathione S-transferase 3 [Laminaria digitata]	Glutathione S-transferase 1 OS=Ascaris suum OX=6253 GN=GST1 PE=1 SV=3	5.98103e-06	84.173	WALEQSGLEWEDK(1)R	0.864346	1.74625	cytoplasm
evm.model.JXRI01000414.1.6	74	0.636631	Down	ATP-binding cassette, sub-family B (MDR/TAP), member 1A [Ectocarpus siliculosus]	Multidrug resistance protein 1A OS=Mus musculus OX=10090 GN=Abcb1a PE=1 SV=3	5.02902e-33	135.64	SPPVNGGAGAANGDVSVDK(1)AGGK	1.44886	0.922392	plasma membrane
evm.model.JXRI01000414.1.6	1326	0.588405	Down	ATP-binding cassette, sub-family B (MDR/TAP), member 1A [Ectocarpus siliculosus]	Multidrug resistance protein 1A OS=Mus musculus OX=10090 GN=Abcb1a PE=1 SV=3	1.33814e-07	81.51	GMYSTLWHQQTDK(0.981)LTGNK(0.019)A	1.48977	0.87659	plasma membrane
evm.model.JXRI01000024.1.14	702	0.442646	Down	T-complex protein 1 subunit gamma, variant [Pythium insidiosum]	T-complex protein 1 subunit gamma OS=Thalassiosira weissflogii OX=1577725 PE=2 SV=1	0.000828707	56.139	IDDIVSGIK(1)HGQK	1.71676	0.759914	cytoplasm
evm.model.JXRI01000509.1.2	75	1.68215	Up	phosphoglycerate kinase [Ectocarpus siliculosus]	Phosphoglycerate kinase OS=Synechococcus sp. (strain CC9311) OX=64471 GN=pgk PE=3 SV=1	1.5678e-30	139.11	VDLNAPLSK(1)DSPPVVTDATR	0.564682	0.949879	chloroplast
evm.model.JXRI01000431.1.10	55	0.274648	Down	hypothetical protein [Nitrospira japonica]	--	1.89918e-05	79.346	GTGLDLVDK(1)DTVFHAK	3.68458	1.01196	chloroplast
evm.model.JXRI01001380.1.8.1	105	0.615566	Down	protein transport protein sec61 subunit alpha [Nannochloropsis gaditana]	Protein transport protein Sec61 subunit alpha OS=Dictyostelium discoideum OX=44689 GN=sec61a PE=3 SV=1	1.09603e-08	108.72	IIEVNQSIK(1)EDR	1.44166	0.887435	plasma membrane
evm.model.JXRI01000363.1.6	343	0.414766	Down	conserved unknown protein [Ectocarpus siliculosus]	Ubiquitin carboxyl-terminal hydrolase 5 OS=Homo sapiens OX=9606 GN=USP5 PE=1 SV=2	2.13957e-07	79.467	ITEAGAK(0.942)LK(0.058)PLAGPGYTGIK	1.83077	0.759341	nucleus
evm.model.JXRI01000414.1.2.1	847	3.10537	Up	hypothetical protein EPH_0019170 [Eimeria praecox]	Protein ref(2)P OS=Drosophila simulans OX=7240 GN=ref(2)P PE=3 SV=1	4.65324e-09	89.47	SLASSMTASLPASSGAQDGSK(1)GK	1.46021	4.53448	chloroplast
evm.model.JXRI01000414.1.2.1	1078	0.351689	Down	hypothetical protein EPH_0019170 [Eimeria praecox]	Protein ref(2)P OS=Drosophila simulans OX=7240 GN=ref(2)P PE=3 SV=1	7.52849e-38	179.56	ELCSLAEMGFK(1)DTPR	4.86159	1.70977	chloroplast
evm.model.JXRI01000414.1.2.1	634	2.73374	Up	hypothetical protein EPH_0019170 [Eimeria praecox]	Protein ref(2)P OS=Drosophila simulans OX=7240 GN=ref(2)P PE=3 SV=1	2.93467e-31	132.74	GDGAGAGGLAVK(1)SYAAGQAWR	1.61246	4.40805	chloroplast
evm.model.JXRI01000414.1.2.1	1064	5.53322	Up	hypothetical protein EPH_0019170 [Eimeria praecox]	Protein ref(2)P OS=Drosophila simulans OX=7240 GN=ref(2)P PE=3 SV=1	2.91644e-30	161.21	ADGEAAVAATK(1)WHR	0.903114	4.99713	chloroplast
evm.model.JXRI01000753.1.3	14	3.16951	Up	ribosomal protein L35, isoform CRA_b [Ectocarpus siliculosus]	60S ribosomal protein L35-3 OS=Arabidopsis thaliana OX=3702 GN=RPL35C PE=2 SV=1	1.79153e-05	80.632	TFGK(1)GELTAQLSELR	0.448335	1.421	mitochondria
evm.model.JXRI01001504.1.2_evm.model.JXRI01001504.1.3	528	0.224305	Down	conserved unknown protein [Ectocarpus siliculosus]	Staphylococcal nuclease domain-containing protein 1 OS=Mus musculus OX=10090 GN=Snd1 PE=1 SV=1	2.70538e-06	84.759	AEGGGETMLK(1)AQAAAK(1)ASK	1.69105	0.37931	cytoplasm
evm.model.JXRI01000843.1.2	449	0.394058	Down	hypothetical protein AURANDRAFT_22992 [Aureococcus anophagefferens]	Eukaryotic translation initiation factor 2 subunit 3, Y-linked OS=Rattus norvegicus OX=10116 GN=Eif2s3y PE=2 SV=2	0.000576781	72.096	VLAVK(1)QDLAK	1.46824	0.578571	cytoplasm
evm.model.JXRI01000034.1.3	138	2.42562	Up	transaldolase [Ectocarpus siliculosus]	Transaldolase OS=Shewanella baltica (strain OS185) OX=402882 GN=tal PE=3 SV=1	7.14654e-08	93.495	AHNIIALYEAAGVDK(1)SR	0.399085	0.96803	chloroplast
evm.model.JXRI01000034.1.3	475	0.585591	Down	transaldolase [Ectocarpus siliculosus]	Transaldolase OS=Shewanella baltica (strain OS185) OX=402882 GN=tal PE=3 SV=1	7.3062e-06	85.554	LSYDTEATVAK(1)GR	0.788451	0.46171	chloroplast
evm.model.JXRI01000027.1.3	1056	0.410156	Down	dynein heavy chain [Ectocarpus siliculosus]	Cytoplasmic dynein 1 heavy chain 1 OS=Mus musculus OX=10090 GN=Dync1h1 PE=1 SV=2	2.2159e-11	104.88	SK(1)SFAVLGGGEGSTDYQR	10.6667	4.375	chloroplast
evm.model.JXRI01000054.1.24	147	0.028393	Down	SR protein factor [Chlamydomonas reinhardtii]	Serine/arginine-rich splicing factor 4 OS=Mus musculus OX=10090 GN=Srsf4 PE=2 SV=1	7.54663e-45	193.81	K(1)AGDVTYADVRGDEGVAEFSNR	1.41691	0.04023	nucleus
evm.model.JXRI01000053.1.13	276	3.38987	Up	ascorbate peroxidase [Ectocarpus siliculosus]	Probable L-ascorbate peroxidase 6, chloroplastic/mitochondrial OS=Oryza sativa subsp. japonica OX=39947 GN=APX6 PE=2 SV=1	0.000483852	44.998	LATDK(1)CLFIDDGFKPFAR	1.02331	3.46889	chloroplast
evm.model.JXRI01001056.1.4	328	2.5527	Up	cell surface protein [Bacillus cereus]	Adenylyl cyclase-associated protein OS=Dictyostelium discoideum OX=44689 GN=cap PE=1 SV=1	0.00149815	85.355	GLAVTSGLK(1)K	1.12664	2.87597	chloroplast
evm.model.JXRI01001056.1.4	54	0.24238	Down	cell surface protein [Bacillus cereus]	Adenylyl cyclase-associated protein OS=Dictyostelium discoideum OX=44689 GN=cap PE=1 SV=1	4.69238e-07	99.844	AAIK(1)PATEPAFK(1)R	3.43013	0.831395	chloroplast
evm.model.JXRI01000337.1.7	57	3.14729	Up	similar to L-xylulose reductase (XR) (Dicarbonyl/L-xylulose reductase) [Ectocarpus siliculosus]	D-erythrulose reductase OS=Gallus gallus OX=9031 GN=DER PE=1 SV=1	2.44189e-09	109.83	AK(1)FDLLVPILEAK	0.305761	0.962317	chloroplast
evm.model.JXRI01000323.1.8	445	2.23172	Up	DEAD box helicase [Ectocarpus siliculosus]	ATP-dependent RNA helicase dbp2 OS=Aspergillus clavatus (strain ATCC 1007 / CBS 513.65 / DSM 816 / NCTC 3887 / NRRL 1) OX=344612 GN=dbp2 PE=3 SV=1	5.07338e-94	238.07	SLSK(1)HLQEQGSSGK	0.609115	1.35938	chloroplast
evm.model.JXRI01000323.1.8	181	2.16892	Up	DEAD box helicase [Ectocarpus siliculosus]	ATP-dependent RNA helicase dbp2 OS=Aspergillus clavatus (strain ATCC 1007 / CBS 513.65 / DSM 816 / NCTC 3887 / NRRL 1) OX=344612 GN=dbp2 PE=3 SV=1	3.72642e-05	83.204	NFYIEHPDVSK(1)R	0.620508	1.34583	chloroplast
evm.model.JXRI01000323.1.8	378	0.096368	Down	DEAD box helicase [Ectocarpus siliculosus]	ATP-dependent RNA helicase dbp2 OS=Aspergillus clavatus (strain ATCC 1007 / CBS 513.65 / DSM 816 / NCTC 3887 / NRRL 1) OX=344612 GN=dbp2 PE=3 SV=1	0.00151724	65.719	K(1)IVSQIRPDR	1.62139	0.15625	chloroplast
evm.model.JXRI01000013.1.39	123	2.86122	Up	yellow cameleon 2.60 [Ectocarpus siliculosus]	Calmodulin OS=Suberites domuncula OX=55567 PE=2 SV=3	3.64965e-31	152.37	GLGDK(1)LSDEEIELLVK	0.361796	1.03518	chloroplast
evm.model.JXRI01000013.1.39	57	0.325544	Down	yellow cameleon 2.60 [Ectocarpus siliculosus]	Calmodulin OS=Suberites domuncula OX=55567 PE=2 SV=3	6.82688e-32	148.7	SLGYSPTNQQLK(1)DMMQK	1.22271	0.398046	chloroplast
evm.model.JXRI01000013.1.39	94	0.59942	Down	yellow cameleon 2.60 [Ectocarpus siliculosus]	Calmodulin OS=Suberites domuncula OX=55567 PE=2 SV=3	0.0307933	67.032	EIK(1)EAFK	0.972711	0.583062	chloroplast
evm.model.JXRI01000013.1.39	7	0.51962	Down	yellow cameleon 2.60 [Ectocarpus siliculosus]	Calmodulin OS=Suberites domuncula OX=55567 PE=2 SV=3	4.61084e-05	117.7	VSSVIK(1)STK	1.03433	0.537459	chloroplast
evm.model.JXRI01000016.1.24	95	0.233538	Down	conserved unknown protein [Ectocarpus siliculosus]	60S ribosomal protein L32 OS=Rattus norvegicus OX=10116 GN=Rpl32 PE=1 SV=2	1.43894e-19	145.52	K(1)YAAEIAHNVSSR	2.10313	0.491162	cytoplasm
evm.model.JXRI01000039.1.27	50	0.241815	Down	conserved unknown protein [Ectocarpus siliculosus]	Actin-depolymerizing factor 1 OS=Oryza sativa subsp. japonica OX=39947 GN=ADF1 PE=2 SV=1	4.82314e-203	294.14	SK(1)TYDDFTACLPANECR	1.42311	0.34413	chloroplast
evm.model.JXRI01000039.1.27	106	1.57248	Up	conserved unknown protein [Ectocarpus siliculosus]	Actin-depolymerizing factor 1 OS=Oryza sativa subsp. japonica OX=39947 GN=ADF1 PE=2 SV=1	1.21181e-05	94.767	MVYAASK(1)EAIK	0.592168	0.931174	chloroplast
evm.model.JXRI01001636.1.8	387	0.513356	Down	conserved unknown protein [Ectocarpus siliculosus]	Ubiquitin carboxyl-terminal hydrolase 14 OS=Oryctolagus cuniculus OX=9986 GN=USP14 PE=1 SV=3	2.56901e-05	78.326	FFWK(1)ATPDSMDHQGVK	2.23443	1.14706	cytoplasm
evm.model.JXRI01001636.1.8	247	0.303038	Down	conserved unknown protein [Ectocarpus siliculosus]	Ubiquitin carboxyl-terminal hydrolase 14 OS=Oryctolagus cuniculus OX=9986 GN=USP14 PE=1 SV=3	6.31631e-09	93.371	ANVVK(1)VHPDVGGDHYTIR	2.65934	0.805882	cytoplasm
evm.model.JXRI01001099.1.5.1	276	0.547393	Down	high affinity phosphate transporter, probable [Ectocarpus siliculosus]	Putative phosphate permease PYRAB14010 OS=Pyrococcus abyssi (strain GE5 / Orsay) OX=272844 GN=PYRAB14010 PE=3 SV=1	1.11685e-52	191.93	SK(1)FNEDGTLK(1)PVAQVEAK	0.854815	0.46792	plasma membrane
evm.model.JXRI01001099.1.5.1	307	1.55434	Up	high affinity phosphate transporter, probable [Ectocarpus siliculosus]	Putative phosphate permease PYRAB14010 OS=Pyrococcus abyssi (strain GE5 / Orsay) OX=272844 GN=PYRAB14010 PE=3 SV=1	2.4901e-92	209.01	QLNK(1)DIHASVK(1)DSEYISAIHDNAEK	0.480741	0.747235	plasma membrane
evm.model.JXRI01001099.1.5.1	284	2.18148	Up	high affinity phosphate transporter, probable [Ectocarpus siliculosus]	Putative phosphate permease PYRAB14010 OS=Pyrococcus abyssi (strain GE5 / Orsay) OX=272844 GN=PYRAB14010 PE=3 SV=1	5.06018e-47	144.78	SKFNEDGTLK(1)PVAQVEAK(1)EAQTGVIGFVNR	0.377778	0.824115	plasma membrane
evm.model.JXRI01001099.1.5.1	300	1.52632	Up	high affinity phosphate transporter, probable [Ectocarpus siliculosus]	Putative phosphate permease PYRAB14010 OS=Pyrococcus abyssi (strain GE5 / Orsay) OX=272844 GN=PYRAB14010 PE=3 SV=1	9.86689e-19	110.26	QLNK(1)DIHASVK(1)DSEYISAIHDNAEK	0.486667	0.74281	plasma membrane
evm.model.JXRI01000035.1.9	179	4.60369	Up	Rab11A, RAB family GTPase [Ectocarpus siliculosus]	Ras-related protein Rab-11B OS=Mus musculus OX=10090 GN=Rab11b PE=1 SV=3	2.07658e-45	150.94	K(1)TIAANNAAGPNLSQGETIAISSAR	0.304943	1.40386	cytoplasm
evm.model.JXRI01000035.1.9	144	0.582907	Down	Rab11A, RAB family GTPase [Ectocarpus siliculosus]	Ras-related protein Rab-11B OS=Mus musculus OX=10090 GN=Rab11b PE=1 SV=3	7.33777e-05	80.746	TVTHEEAMEFAK(1)K	1.01065	0.589113	cytoplasm
evm.model.JXRI01001002.1.7	559	2.18768	Up	Heat shock protein 90 [Ectocarpus siliculosus]	Heat shock protein 90-1 OS=Arabidopsis thaliana OX=3702 GN=HSP90-1 PE=1 SV=3	0.000166462	95.642	FYEAFAK(1)NLK	0.594318	1.30018	chloroplast
evm.model.JXRI01001002.1.7	552	2.53581	Up	Heat shock protein 90 [Ectocarpus siliculosus]	Heat shock protein 90-1 OS=Arabidopsis thaliana OX=3702 GN=HSP90-1 PE=1 SV=3	0.00323197	72.607	K(1)FYEAFAK	0.531818	1.34859	chloroplast
evm.model.JXRI01001002.1.7	193	1.74453	Up	Heat shock protein 90 [Ectocarpus siliculosus]	Heat shock protein 90-1 OS=Arabidopsis thaliana OX=3702 GN=HSP90-1 PE=1 SV=3	6.4924e-11	97.271	YQSLTDK(1)AVLDAEPNMEIR	0.698864	1.21919	chloroplast
evm.model.JXRI01001002.1.7	701	0.558653	Down	Heat shock protein 90 [Ectocarpus siliculosus]	Heat shock protein 90-1 OS=Arabidopsis thaliana OX=3702 GN=HSP90-1 PE=1 SV=3	8.31848e-16	119.45	VDK(1)VVVSNR	1.32045	0.737676	chloroplast
evm.model.JXRI01001002.1.7	238	0.651959	Down	Heat shock protein 90 [Ectocarpus siliculosus]	Heat shock protein 90-1 OS=Arabidopsis thaliana OX=3702 GN=HSP90-1 PE=1 SV=3	6.98222e-05	78.95	ADLVNNLGTIAK(1)SGTK	1.23409	0.804577	chloroplast
evm.model.JXRI01001002.1.7	747	0.597624	Down	Heat shock protein 90 [Ectocarpus siliculosus]	Heat shock protein 90-1 OS=Arabidopsis thaliana OX=3702 GN=HSP90-1 PE=1 SV=3	0.000801715	76.073	DSSTSSYMTSK(1)K	1.28296	0.766725	chloroplast
evm.model.JXRI01001002.1.7	662	0.482897	Down	Heat shock protein 90 [Ectocarpus siliculosus]	Heat shock protein 90-1 OS=Arabidopsis thaliana OX=3702 GN=HSP90-1 PE=1 SV=3	0.00181093	56.548	LICATK(1)EGMK	1.4	0.676056	chloroplast
evm.model.JXRI01001002.1.7	748	0.636368	Down	Heat shock protein 90 [Ectocarpus siliculosus]	Heat shock protein 90-1 OS=Arabidopsis thaliana OX=3702 GN=HSP90-1 PE=1 SV=3	3.39384e-06	82.349	K(1)TMEVNPTNSIVVALR	1.24773	0.794014	chloroplast
evm.model.JXRI01000418.1.2	121	2.15258	Up	Rab7, RAB family GTPase [Ectocarpus siliculosus]	Ras-related protein Rab-7a OS=Paramecium octaurelia OX=43137 GN=Rab7a PE=1 SV=2	0.00920108	76.825	ALQWCK(1)SK	0.84447	1.81779	chloroplast
evm.model.JXRI01000452.1.11	49	0.539206	Down	conserved unknown protein [Ectocarpus siliculosus]	V-type proton ATPase subunit E OS=Citrus unshiu OX=55188 GN=VATE PE=2 SV=1	7.8135e-13	155	LK(1)IQEEYAQK(1)EK	0.822997	0.443765	chloroplast
evm.model.JXRI01000452.1.11	141	2.04339	Up	conserved unknown protein [Ectocarpus siliculosus]	V-type proton ATPase subunit E OS=Citrus unshiu OX=55188 GN=VATE PE=2 SV=1	0.000128578	80.69	AVK(1)SVVSEAAK	0.408915	0.835575	chloroplast
evm.model.JXRI01000057.1.17	228	1.61926	Up	inorganic pyrophosphatase [Ectocarpus siliculosus]	Pyrophosphate-energized vacuolar membrane proton pump OS=Vigna radiata var. radiata OX=3916 PE=1 SV=4	7.78043e-05	63.706	AADVGADLVGK(1)VVHGIPEDDPR	0.873874	1.41503	plasma membrane
evm.model.JXRI01000072.1.22	21	4.16667	Up	conserved unknown protein [Ectocarpus siliculosus]	--	0.00396307	62.287	ADMAELVVFESK(1)R	0.283179	1.17991	nucleus
evm.model.JXRI01000051.1.23	469	2.23384	Up	Homoserine dehydrogenase [Ectocarpus siliculosus]	Homoserine dehydrogenase OS=Bacillus subtilis (strain 168) OX=224308 GN=hom PE=1 SV=2	0.00049582	63.662	ITCQDDLGIIK(1)R	0.75803	1.69332	chloroplast
evm.model.JXRI01001466.1.10.1	99	0.45502	Down	v-type h-atpase [Ectocarpus siliculosus]	Vacuolar proton translocating ATPase 100 kDa subunit OS=Dictyostelium discoideum OX=44689 GN=vatM PE=1 SV=2	6.04007e-07	63.706	VASAGTIESFVQSSSPDAGAK(1)GGQTQLAGQALLQK	1.49943	0.682271	chloroplast
evm.model.JXRI01001466.1.10.1	294	0.507531	Down	v-type h-atpase [Ectocarpus siliculosus]	Vacuolar proton translocating ATPase 100 kDa subunit OS=Dictyostelium discoideum OX=44689 GN=vatM PE=1 SV=2	2.72532e-09	103.79	K(1)LMYDNYGEMHDAR	1.44242	0.732072	chloroplast
evm.model.JXRI01000809.1.2_evm.model.JXRI01000809.1.3	93	4.01025	Up	26s proteasome subunit 4 [Nannochloropsis gaditana]	26S proteasome regulatory subunit 4 homolog B OS=Arabidopsis thaliana OX=3702 GN=RPT2B PE=1 SV=1	0.00585784	84.498	NQEVFK(1)PR	0.62064	2.48892	cytoplasm
evm.model.JXRI01000809.1.2_evm.model.JXRI01000809.1.3	76	1.76488	Up	26s proteasome subunit 4 [Nannochloropsis gaditana]	26S proteasome regulatory subunit 4 homolog B OS=Arabidopsis thaliana OX=3702 GN=RPT2B PE=1 SV=1	0.00024216	110.08	IK(1)DFLLLEK	1.10901	1.95728	cytoplasm
evm.model.JXRI01001642.1.2	75	0.617611	Down	conserved unknown protein [Ectocarpus siliculosus]	Sperm-associated antigen 1 OS=Mus musculus OX=10090 GN=Spag1 PE=1 SV=1	0.00621704	90.862	GFVK(1)GYFR	1.00193	0.618802	mitochondria
evm.model.JXRI01001034.1.10	139	3.73197	Up	14-3-3-like protein [Ectocarpus siliculosus]	14-3-3-like protein OS=Fucus vesiculosus OX=49266 PE=2 SV=1	1.1463e-26	126.28	K(1)TSASDALDAYQSASELANQDLPPTHPIR	0.274249	1.02349	nucleus,plasma membrane
evm.model.JXRI01000101.1.35	12	1.58762	Up	conserved unknown protein [Ectocarpus siliculosus]	--	2.80911e-11	122.63	SK(1)VSDDKLAEFIR	0.479781	0.761711	cytoplasm
evm.model.JXRI01002281.1.5	150	1.62393	Up	Ran-binding protein 1 [Fistulifera solaris]	Ran-specific GTPase-activating protein 1 OS=Saccharomyces cerevisiae (strain ATCC 204508 / S288c) OX=559292 GN=YRB1 PE=1 SV=1	0.00018476	88.596	IVLK(1)PNAGSDR	0.5048	0.81976	cytoplasm
evm.model.JXRI01000164.1.12	251	15.788	Up	glyceraldehyde-3-phosphate dehydrogenase [Saccharina latissima]	Glyceraldehyde-3-phosphate dehydrogenase OS=Rhizomucor miehei OX=4839 GN=GPD PE=3 SV=1	1.07322e-06	84.403	VPVPDVSVVDLTAK(1)LEK	0.078644	1.24163	cytoplasm
evm.model.JXRI01000848.1.6	202	1.89355	Up	conserved unknown protein [Ectocarpus siliculosus]	60S ribosomal protein L15 OS=Rattus norvegicus OX=10116 GN=Rpl15 PE=1 SV=2	0.00151523	126.28	NTLSLK(1)R	1.1182	2.11735	cytoplasm
evm.model.JXRI01000341.1.24	75	0.597406	Down	conserved unknown protein [Ectocarpus siliculosus]	40S ribosomal protein S3-3 OS=Arabidopsis thaliana OX=3702 GN=RPS3C PE=1 SV=1	2.78635e-07	133.23	ELTSVVQK(1)R	1.10339	0.65917	cytoplasm
evm.model.JXRI01000341.1.24	62	2.28642	Up	conserved unknown protein [Ectocarpus siliculosus]	40S ribosomal protein S3-3 OS=Arabidopsis thaliana OX=3702 GN=RPS3C PE=1 SV=1	1.61938e-22	125.73	TEIIISATRPQNVLGEK(1)GQR	0.531194	1.21453	cytoplasm
evm.model.JXRI01001316.1.9	38	1.69542	Up	conserved unknown protein [Ectocarpus siliculosus]	Histone H2B.2, embryonic OS=Psammechinus miliaris OX=7660 PE=3 SV=2	3.76439e-12	118.52	VLK(1)QVHPDTGISK(1)R	0.552989	0.937549	nucleus
evm.model.JXRI01001316.1.9	71	1.97285	Up	conserved unknown protein [Ectocarpus siliculosus]	Histone H2B.2, embryonic OS=Psammechinus miliaris OX=7660 PE=3 SV=2	0.000519234	88.596	VAGESGK(1)LTR	0.504076	0.994466	nucleus
evm.model.JXRI01001316.1.9	108	0.098442	Down	conserved unknown protein [Ectocarpus siliculosus]	Histone H2B.2, embryonic OS=Psammechinus miliaris OX=7660 PE=3 SV=2	1.22018e-09	114.76	HAVSEGTK(1)AVTK(1)FTSSYSA	1.25272	0.12332	nucleus
evm.model.JXRI01001316.1.9	100	1.99842	Up	conserved unknown protein [Ectocarpus siliculosus]	Histone H2B.2, embryonic OS=Psammechinus miliaris OX=7660 PE=3 SV=2	1.01094e-07	93.226	LMLPGELAK(1)HAVSEGTK	0.5	0.999209	nucleus
evm.model.JXRI01001316.1.9	48	1.9107	Up	conserved unknown protein [Ectocarpus siliculosus]	Histone H2B.2, embryonic OS=Psammechinus miliaris OX=7660 PE=3 SV=2	3.76439e-12	117.08	VLK(1)QVHPDTGISK(1)R	0.514266	0.982609	nucleus
evm.model.JXRI01000107.1.43	231	0.495187	Down	conserved unknown protein [Ectocarpus siliculosus]	V-type proton ATPase subunit C 1-A OS=Danio rerio OX=7955 GN=atp6v1c1a PE=2 SV=1	1.10753e-05	87.647	GVVK(1)GSPVVPGSTQK	0.964549	0.477632	cytoplasm
evm.model.JXRI01000107.1.43	140	0.481122	Down	conserved unknown protein [Ectocarpus siliculosus]	V-type proton ATPase subunit C 1-A OS=Danio rerio OX=7955 GN=atp6v1c1a PE=2 SV=1	2.44353e-19	123.4	K(1)K(1)GNNLATVELSEVLSR	0.974151	0.468685	cytoplasm
evm.model.JXRI01000589.1.3.1	202	0.198461	Down	conserved unknown protein [Ectocarpus siliculosus]	ATP synthase subunit gamma, mitochondrial OS=Mus musculus OX=10090 GN=Atp5f1c PE=1 SV=1	0.000418148	47.548	SAIAYDTSIK(1)TLPNLAK	1.21003	0.240143	mitochondria
evm.model.JXRI01000784.1.3	409	2.68938	Up	Asparaginyl-tRNA Synthetase [Ectocarpus siliculosus]	Asparagine--tRNA ligase OS=Cytophaga hutchinsonii (strain ATCC 33406 / NCIMB 9469) OX=269798 GN=asnS PE=3 SV=1	0.000395227	88.495	K(1)AHSLEFLR	0.755682	2.03232	peroxisome
evm.model.JXRI01000340.1.7_evm.model.JXRI01000340.1.8	252	0.54251	Down	Lysyl-tRNA ligase [Ectocarpus siliculosus]	Lysine--tRNA ligase OS=Mus musculus OX=10090 GN=Kars PE=1 SV=1	0.0181821	61.582	SK(1)VVNYIR	1.28346	0.696288	cytoplasm
evm.model.JXRI01000033.1.27	328	0.573726	Down	6-phosphogluconate dehydrogenase [Laminaria digitata]	6-phosphogluconate dehydrogenase, decarboxylating 1 OS=Oryza sativa subsp. japonica OX=39947 GN=G6PGH1 PE=2 SV=1	1.80755e-05	83.54	AQLIEDMK(1)AALYCSK	0.770391	0.441993	chloroplast
evm.model.JXRI01000033.1.27	310	1.84858	Up	6-phosphogluconate dehydrogenase [Laminaria digitata]	6-phosphogluconate dehydrogenase, decarboxylating 1 OS=Oryza sativa subsp. japonica OX=39947 GN=G6PGH1 PE=2 SV=1	0.000519234	88.596	TLK(1)GPSTIPK	0.455866	0.842705	chloroplast
evm.model.JXRI01000033.1.27	381	1.97603	Up	6-phosphogluconate dehydrogenase [Laminaria digitata]	6-phosphogluconate dehydrogenase, decarboxylating 1 OS=Oryza sativa subsp. japonica OX=39947 GN=G6PGH1 PE=2 SV=1	1.864e-06	92.247	AAFLDDIK(1)NAYIK	0.437989	0.86548	chloroplast
evm.model.JXRI01000033.1.27	58	0.506581	Down	6-phosphogluconate dehydrogenase [Laminaria digitata]	6-phosphogluconate dehydrogenase, decarboxylating 1 OS=Oryza sativa subsp. japonica OX=39947 GN=G6PGH1 PE=2 SV=1	0.000163256	75.564	AKEEGDLPLK(0.825)GYK(0.175)DPK	0.799441	0.404982	chloroplast
evm.model.JXRI01000033.1.27	320	2.13245	Up	6-phosphogluconate dehydrogenase [Laminaria digitata]	6-phosphogluconate dehydrogenase, decarboxylating 1 OS=Oryza sativa subsp. japonica OX=39947 GN=G6PGH1 PE=2 SV=1	4.85711e-07	114.72	VPK(1)AQLIEDMK	0.417877	0.891103	chloroplast
evm.model.JXRI01000033.1.27	125	3.58866	Up	6-phosphogluconate dehydrogenase [Laminaria digitata]	6-phosphogluconate dehydrogenase, decarboxylating 1 OS=Oryza sativa subsp. japonica OX=39947 GN=G6PGH1 PE=2 SV=1	8.54678e-07	86.367	K(1)IMFVGMGVSGGEEGAR	0.292737	1.05053	chloroplast
evm.model.JXRI01000033.1.27	477	2.0524	Up	6-phosphogluconate dehydrogenase [Laminaria digitata]	6-phosphogluconate dehydrogenase, decarboxylating 1 OS=Oryza sativa subsp. japonica OX=39947 GN=G6PGH1 PE=2 SV=1	5.90917e-45	149.07	VDKEGTFHCLWDDSHK(1)DIGDVTGR	0.427933	0.878292	chloroplast
Novel01052	6	1.6626	Up	similar to ubiquitin [Ectocarpus siliculosus]	---	3.17108e-06	103.89	MQIFVK(1)TLTGK	1.06325	1.76776	cytoplasm
Novel01052	11	1.80472	Up	similar to ubiquitin [Ectocarpus siliculosus]	---	3.38497e-133	243.99	TLTGK(1)TITLDVEPSDTIDGVK(1)QK	1.00753	1.81831	cytoplasm
Novel01052	63	2.91228	Up	similar to ubiquitin [Ectocarpus siliculosus]	---	1.85167e-210	302.44	TLSDYNIQK(1)ESTLHLVLR	0.715361	2.08333	cytoplasm
Novel01052	48	0.53848	Down	similar to ubiquitin [Ectocarpus siliculosus]	---	3.73992e-28	158.06	LIFAGK(1)QLEDGRTLSDYNIQK	1.89006	1.01776	cytoplasm
evm.model.JXRI01000032.1.48	346	0.558437	Down	elongation factor EF-3 [Ectocarpus siliculosus]	Elongation factor 3 OS=Candida glabrata (strain ATCC 2001 / CBS 138 / JCM 3761 / NBRC 0622 / NRRL Y-65) OX=284593 GN=TEF3 PE=3 SV=2	5.08265e-09	95.197	EVAPSISK(1)DDFTDVYVK	2.38879	1.33399	cytoplasm
evm.model.JXRI01000032.1.48	388	0.395744	Down	elongation factor EF-3 [Ectocarpus siliculosus]	Elongation factor 3 OS=Candida glabrata (strain ATCC 2001 / CBS 138 / JCM 3761 / NBRC 0622 / NRRL Y-65) OX=284593 GN=TEF3 PE=3 SV=2	5.16324e-05	88.338	K(1)LPSGADAALK	2.65099	1.04912	cytoplasm
evm.model.JXRI01000237.1.2	42	0.340685	Down	expressed unknown protein [Ectocarpus siliculosus]	---	7.23273e-05	103.43	FDQSK(1)DAIPK(1)VVPPR	1.19454	0.406962	cytoplasm
evm.model.JXRI01000237.1.2	34	0.629957	Down	expressed unknown protein [Ectocarpus siliculosus]	---	9.6534e-21	150.69	GHVHADTLQK(1)VSR	0.93838	0.591139	cytoplasm
evm.model.JXRI01000237.1.2	47	0.189398	Down	expressed unknown protein [Ectocarpus siliculosus]	---	0.000161898	87.258	FDQSK(1)DAIPK(1)VVPPR	1.39349	0.263924	cytoplasm
evm.model.JXRI01000333.1.14	271	1.84315	Up	conserved unknown protein [Ectocarpus siliculosus]	Transketolase 1 OS=Saccharomyces cerevisiae (strain ATCC 204508 / S288c) OX=559292 GN=TKL1 PE=1 SV=4	0.000215305	54.097	TIIGFGSQK(1)QGLETTHGAPLGVADVAHVK	0.457895	0.843967	cytoplasm
evm.model.JXRI01000333.1.14	292	3.99255	Up	conserved unknown protein [Ectocarpus siliculosus]	Transketolase 1 OS=Saccharomyces cerevisiae (strain ATCC 204508 / S288c) OX=559292 GN=TKL1 PE=1 SV=4	2.35785e-19	116.7	K(1)TFGFNPEEHFTVPADVTEHFAAVK	0.267836	1.06935	cytoplasm
evm.model.JXRI01000333.1.14	260	1.59458	Up	conserved unknown protein [Ectocarpus siliculosus]	Transketolase 1 OS=Saccharomyces cerevisiae (strain ATCC 204508 / S288c) OX=559292 GN=TKL1 PE=1 SV=4	4.28987e-14	137.81	AETGKPSIIK(1)TK	0.49883	0.795423	cytoplasm
evm.model.JXRI01001042.1.2	35	0.36067	Down	RAN, Ras superfamily GTPase [Ectocarpus siliculosus]	GTP-binding nuclear protein Ran OS=Xenopus laevis OX=8355 GN=ran PE=1 SV=2	0.00389203	47.991	K(1)YVATLGVEVR	1.23671	0.446043	cytoplasm
evm.model.JXRI01001042.1.2	131	1.64624	Up	RAN, Ras superfamily GTPase [Ectocarpus siliculosus]	GTP-binding nuclear protein Ran OS=Xenopus laevis OX=8355 GN=ran PE=1 SV=2	0.0016934	106.68	AK(1)QITFHR	0.620069	1.02078	cytoplasm
evm.model.JXRI01001042.1.2	138	0.541549	Down	RAN, Ras superfamily GTPase [Ectocarpus siliculosus]	GTP-binding nuclear protein Ran OS=Xenopus laevis OX=8355 GN=ran PE=1 SV=2	5.61466e-09	107.09	K(0.848)K(0.152)NLQYYDISAK	1.08491	0.58753	cytoplasm
evm.model.JXRI01001042.1.2	139	0.425636	Down	RAN, Ras superfamily GTPase [Ectocarpus siliculosus]	GTP-binding nuclear protein Ran OS=Xenopus laevis OX=8355 GN=ran PE=1 SV=2	5.61466e-09	120.55	K(1)NLQYYDISAK	1.17753	0.501199	cytoplasm
evm.model.JXRI01001042.1.2	68	2.25446	Up	RAN, Ras superfamily GTPase [Ectocarpus siliculosus]	GTP-binding nuclear protein Ran OS=Xenopus laevis OX=8355 GN=ran PE=1 SV=2	3.38365e-09	95.57	FNVWDTAGQEK(1)FGGLR	0.501715	1.13109	cytoplasm
evm.model.JXRI01001042.1.2	96	0.378852	Down	RAN, Ras superfamily GTPase [Ectocarpus siliculosus]	GTP-binding nuclear protein Ran OS=Xenopus laevis OX=8355 GN=ran PE=1 SV=2	0.000549045	78.342	ITYK(1)NVPNWHR	1.21955	0.46203	cytoplasm
evm.model.JXRI01000145.1.24	254	0.483383	Down	GDP-mannose 4,6-dehydratase 1 [Saccharina japonica]	GDP-mannose 4,6-dehydratase OS=Vibrio cholerae serotype O1 (strain ATCC 39315 / El Tor Inaba N16961) OX=243277 GN=gmd PE=3 SV=1	0.00325236	52.576	RDWGHAK(1)DYIK	1.21854	0.58902	cytoskeleton
evm.model.JXRI01000145.1.24	162	9.63661	Up	GDP-mannose 4,6-dehydratase 1 [Saccharina japonica]	GDP-mannose 4,6-dehydratase OS=Vibrio cholerae serotype O1 (strain ATCC 39315 / El Tor Inaba N16961) OX=243277 GN=gmd PE=3 SV=1	7.93502e-11	95.205	LYQASTSELYGK(1)VQEIPQK	0.150244	1.44784	cytoskeleton
evm.model.JXRI01002441.1.2	113	0.479943	Down	Vesicle coat complex COPI, alpha subunit [Ectocarpus siliculosus]	Coatomer subunit alpha OS=Dictyostelium discoideum OX=44689 GN=copa PE=3 SV=1	5.10715e-05	77.746	AAYK(1)AFTMGNFAGSR	1.74631	0.838129	cytoplasm
evm.model.JXRI01000039.1.21	487	0.374828	Down	pyruvate kinase [Saccharina japonica]	Pyruvate kinase OS=Eimeria tenella OX=5802 GN=PYK PE=2 SV=1	1.67805e-45	161.86	VVVIHGMK(1)EATSGSTNSMR	1.36527	0.511741	cytoplasm
evm.model.JXRI01000204.1.22	440	0.510544	Down	S-Adenosyl homocysteine hydrolase [Ectocarpus siliculosus]	Adenosylhomocysteinase OS=Petroselinum crispum OX=4043 GN=SAHH PE=2 SV=2	0.000221805	127.56	LLDEK(1)VAR	1.56861	0.800842	cytoplasm
evm.model.JXRI01000204.1.22	435	4.4519	Up	S-Adenosyl homocysteine hydrolase [Ectocarpus siliculosus]	Adenosylhomocysteinase OS=Petroselinum crispum OX=4043 GN=SAHH PE=2 SV=2	0.000255554	70.089	GHVYVLPK(1)LLDEK	0.489572	2.17952	cytoplasm
evm.model.JXRI01001051.1.10	130	16.802	Up	26S proteasome ATPase subunit [Aureococcus anophagefferens]	26S proteasome regulatory subunit 7 OS=Spinacia oleracea OX=3562 GN=RPT1 PE=2 SV=1	1.60424e-15	111.65	FVVGLGEK(1)VSPTDVEEGMR	0.119674	2.01076	cytoplasm
evm.model.JXRI01001051.1.10	122	2.33584	Up	26S proteasome ATPase subunit [Aureococcus anophagefferens]	26S proteasome regulatory subunit 7 OS=Spinacia oleracea OX=3562 GN=RPT1 PE=2 SV=1	0.00237119	57.434	QIAK(1)FVVGLGEK	0.611061	1.42734	cytoplasm
evm.model.JXRI01000730.1.5	713	2.16889	Up	hypothetical protein PHYSODRAFT_350735 [Phytophthora sojae]	Clathrin heavy chain 1 OS=Bos taurus OX=9913 GN=CLTC PE=1 SV=1	0.000125653	74.611	LDPSMAFLAYK(1)R	0.994966	2.15797	cytoplasm
evm.model.JXRI01000730.1.5	600	0.282369	Down	hypothetical protein PHYSODRAFT_350735 [Phytophthora sojae]	Clathrin heavy chain 1 OS=Bos taurus OX=9913 GN=CLTC PE=1 SV=1	0.0014688	88.495	MQQFK(1)EVER	2.56376	0.723926	cytoplasm
evm.model.JXRI01000730.1.5	734	0.366156	Down	hypothetical protein PHYSODRAFT_350735 [Phytophthora sojae]	Clathrin heavy chain 1 OS=Bos taurus OX=9913 GN=CLTC PE=1 SV=1	5.58779e-06	88.021	VTSENGLFK(1)NQAR	2.39597	0.877301	cytoplasm
evm.model.JXRI01000730.1.5	702	2.21105	Up	hypothetical protein PHYSODRAFT_350735 [Phytophthora sojae]	Clathrin heavy chain 1 OS=Bos taurus OX=9913 GN=CLTC PE=1 SV=1	0.000222509	62.357	YCEK(1)LDPSMAFLAYK	0.981544	2.17024	cytoplasm
evm.model.JXRI01000730.1.5	495	0.338954	Down	hypothetical protein PHYSODRAFT_350735 [Phytophthora sojae]	Clathrin heavy chain 1 OS=Bos taurus OX=9913 GN=CLTC PE=1 SV=1	0.00293487	45.28	ALEHYSLPADIK(1)R	2.44799	0.829755	cytoplasm
evm.model.JXRI01000730.1.5	1297	0.598066	Down	hypothetical protein PHYSODRAFT_350735 [Phytophthora sojae]	Clathrin heavy chain 1 OS=Bos taurus OX=9913 GN=CLTC PE=1 SV=1	2.23086e-05	81.278	FQQSVALSK(1)GDK	2.02852	1.21319	cytoplasm
evm.model.JXRI01000730.1.5	133	0.422308	Down	hypothetical protein PHYSODRAFT_350735 [Phytophthora sojae]	Clathrin heavy chain 1 OS=Bos taurus OX=9913 GN=CLTC PE=1 SV=1	0.000224195	91.658	DK(1)DAPGGVFR	2.2953	0.969325	cytoplasm
evm.model.JXRI01000730.1.5	473	1.92474	Up	hypothetical protein PHYSODRAFT_350735 [Phytophthora sojae]	Clathrin heavy chain 1 OS=Bos taurus OX=9913 GN=CLTC PE=1 SV=1	5.16304e-09	97.45	THVAK(1)LCENAGLYQR	1.08054	2.07976	cytoplasm
evm.model.JXRI01000199.1.20	148	0.623458	Down	conserved unknown protein [Ectocarpus siliculosus]	40S ribosomal protein S10b OS=Drosophila melanogaster OX=7227 GN=RpS10b PE=1 SV=2	7.77437e-26	129.43	GGGGGYGDK(1)K(1)MGPGGDFNPEFQR	1.15048	0.717277	chloroplast
evm.model.JXRI01000089.1.34	111	0.585308	Down	ferredoxin component [Ectocarpus siliculosus]	Naphthalene 1,2-dioxygenase system, ferredoxin component OS=Pseudomonas sp. (strain C18) OX=69011 GN=doxA PE=1 SV=2	0.00465782	52.49	K(1)EEWVAVLK	0.899709	0.526607	plasma membrane
evm.model.JXRI01000016.1.34	170	0.332791	Down	conserved unknown protein [Ectocarpus siliculosus]		0.000500884	71.513	K(1)VIVQPTVDVQGK	1.95528	0.650701	chloroplast
evm.model.JXRI01000720.1.12	57	1.51613	Up	conserved unknown protein [Ectocarpus siliculosus]	Histone H3.3 OS=Vitis vinifera OX=29760 PE=2 SV=3	0.000181928	94.363	YQK(1)STELLIR	0.558673	0.847023	nucleus
evm.model.JXRI01000720.1.12	80	2.10979	Up	conserved unknown protein [Ectocarpus siliculosus]	Histone H3.3 OS=Vitis vinifera OX=29760 PE=2 SV=3	3.03626e-15	153.95	EIAQDFK(1)TDLR	0.457908	0.966089	nucleus
evm.model.JXRI01000116.1.24	153	0.432319	Down	Coatomer protein complex,delta sub-unit [Ectocarpus siliculosus]	Coatomer subunit delta OS=Pongo abelii OX=9601 GN=ARCN1 PE=2 SV=1	0.000293586	80.24	LHNMIQDSK(1)R	1.34611	0.581949	mitochondria
evm.model.JXRI01000033.1.43	101	2.92335	Up	conserved unknown protein [Ectocarpus siliculosus]	Non-histone chromosomal protein 6 OS=Neosartorya fumigata (strain ATCC MYA-4609 / Af293 / CBS 101355 / FGSC A1100) OX=330879 GN=nhp6 PE=3 SV=1	4.12362e-06	105.46	ITEISK(1)VLGLR	0.377333	1.10308	nucleus
evm.model.JXRI01000401.1.6	49	1.52982	Up	EF2, translation elongation factor 2 [Ectocarpus siliculosus]	Elongation factor 2 OS=Cryptosporidium parvum OX=5807 PE=3 SV=1	0.000645438	73.927	AGIIAAK(1)NAGEAR	0.79936	1.22287	cytoplasm
evm.model.JXRI01000401.1.6	619	0.322651	Down	EF2, translation elongation factor 2 [Ectocarpus siliculosus]	Elongation factor 2 OS=Cryptosporidium parvum OX=5807 PE=3 SV=1	3.86432e-05	57.173	ETVSAESSTQCLSK(1)SPNK	1.57844	0.509286	cytoplasm
evm.model.JXRI01000401.1.6	280	0.449094	Down	EF2, translation elongation factor 2 [Ectocarpus siliculosus]	Elongation factor 2 OS=Cryptosporidium parvum OX=5807 PE=3 SV=1	6.22736e-06	97.813	FGTQEEK(1)MMQK	1.43223	0.643206	cytoplasm
evm.model.JXRI01000401.1.6	268	0.23909	Down	EF2, translation elongation factor 2 [Ectocarpus siliculosus]	Elongation factor 2 OS=Cryptosporidium parvum OX=5807 PE=3 SV=1	0.00028049	85.212	FAK(1)IYAAK(1)FGTQEEK	1.69264	0.404692	cytoplasm
evm.model.JXRI01000015.1.9	124	0.327558	Down	conserved unknown protein [Ectocarpus siliculosus]	--	2.48455e-07	122.39	VKIDVLK(1)DTQK	0.965296	0.31619	vacuolar membrane
evm.model.JXRI01000283.1.23	7	1.67688	Up	40S ribosomal protein S28 [Ectocarpus siliculosus]	40S ribosomal protein S28 OS=Rattus norvegicus OX=10116 GN=Rps28 PE=1 SV=1	2.20306e-07	123.79	MDNQGIK(1)LAK	0.505175	0.847116	nucleus
evm.model.JXRI01000283.1.23	13	0.489481	Down	40S ribosomal protein S28 [Ectocarpus siliculosus]	40S ribosomal protein S28 OS=Rattus norvegicus OX=10116 GN=Rps28 PE=1 SV=1	0.0116071	97.075	VNK(1)VLGR	0.888745	0.435024	nucleus
evm.model.JXRI01000029.1.18	269	0.31339	Down	similar to copine VIII isoform 2 [Ectocarpus siliculosus]	Copine-5 OS=Mus musculus OX=10090 GN=Cpne5 PE=1 SV=1	0.000382705	76.073	QAK(1)NPAYVDSGK	1.05831	0.331665	chloroplast
evm.model.JXRI01000029.1.18	173	2.78293	Up	similar to copine VIII isoform 2 [Ectocarpus siliculosus]	Copine-5 OS=Mus musculus OX=10090 GN=Cpne5 PE=1 SV=1	7.59829e-10	111.79	DLTSSDPYLK(1)MAR	0.342693	0.953692	chloroplast
evm.model.JXRI01000029.1.18	154	2.31471	Up	similar to copine VIII isoform 2 [Ectocarpus siliculosus]	Copine-5 OS=Mus musculus OX=10090 GN=Cpne5 PE=1 SV=1	5.24209e-14	110.12	LDEIEHQHDLVTLK(1)LR	0.393089	0.909887	chloroplast
evm.model.JXRI01000029.1.18	132	0.381452	Down	similar to copine VIII isoform 2 [Ectocarpus siliculosus]	Copine-5 OS=Mus musculus OX=10090 GN=Cpne5 PE=1 SV=1	0.00315246	87.485	K(1)GQGALSIR	1.00072	0.381727	chloroplast
evm.model.JXRI01000029.1.18	496	0.517091	Down	similar to copine VIII isoform 2 [Ectocarpus siliculosus]	Copine-5 OS=Mus musculus OX=10090 GN=Cpne5 PE=1 SV=1	4.20439e-05	85.554	LTSPFTGK(1)VASR	0.902808	0.466834	chloroplast
evm.model.JXRI01000030.1.7	118	0.627666	Down	UDP-glucose 6-dehydrogenase [Ectocarpus siliculosus]	GDP-mannose 6-dehydrogenase OS=Pseudomonas aeruginosa (strain ATCC 15692 / DSM 22644 / CIP 104116 / JCM 14847 / LMG 12228 / 1C / PRS 101 / PAO1) OX=208964 GN=algD PE=1 SV=2	0.00269948	122.18	K(1)FENVLK	0.805067	0.505313	cytoplasm
evm.model.JXRI01000044.1.31_evm.model.JXRI01000044.1.32	980	0.224847	Down	conserved unknown protein [Ectocarpus siliculosus]	Myosin-I heavy chain OS=Dictyostelium discoideum OX=44689 GN=myoI PE=1 SV=1	7.9006e-05	77.746	K(1)LSNMSLDSQAAER	1.44059	0.323911	chloroplast
evm.model.JXRI01000980.1.3	92	0.54008	Down	Cytochrome c [Ectocarpus siliculosus]	Cytochrome c OS=Vigna radiata var. radiata OX=3916 PE=1 SV=1	0.00926153	101.65	K(1)DLIAYLK	2.04836	1.10628	chloroplast
evm.model.JXRI01000980.1.3	79	3.90658	Up	Cytochrome c [Ectocarpus siliculosus]	Cytochrome c OS=Vigna radiata var. radiata OX=3916 PE=1 SV=1	0.000444863	89.827	GTK(1)MVFAGIK	0.652106	2.5475	chloroplast
evm.model.JXRI01000629.1.5	117	1.5306	Up	protein disulfide-isomerase [Ectocarpus siliculosus]	Thioredoxin domain-containing protein OS=Theileria parva OX=5875 GN=TP02_0602 PE=1 SV=1	8.82443e-05	85.536	K(1)LDGTWTELAEK	2.20548	3.37571	plasma membrane
evm.model.JXRI01000601.1.6.2	381	3.24126	Up	putative LOV domain-containing protein [Saccharina sculpera]	Phototropin-2 OS=Oryza sativa subsp. japonica OX=39947 GN=PHOT2 PE=1 SV=1	6.64167e-05	86.344	ATVADAPGVK(1)R	0.335821	1.08848	cytoplasm
evm.model.JXRI01000988.1.5	331	2.78509	Up	conserved unknown protein [Ectocarpus siliculosus]	Bifunctional dTDP-4-dehydrorhamnose 3,5-epimerase/dTDP-4-dehydrorhamnose reductase OS=Arabidopsis thaliana OX=3702 GN=NRS/ER PE=1 SV=1	4.729e-25	146.2	K(1)NLLAEGILPDNLPK	0.507666	1.4139	chloroplast
evm.model.JXRI01003013.1.1	89	0.215244	Down	conserved unknown protein [Ectocarpus siliculosus]	60S ribosomal protein L9 OS=Oryza sativa subsp. japonica OX=39947 GN=RPL9 PE=2 SV=3	0.0194703	54.787	GYLYK(1)MR	3.17635	0.68369	cytoplasm
evm.model.JXRI01000553.1.2	305	2.01308	Up	DEAD box ATPdependent RNA helicase putative [Albugo laibachii Nc14]	Eukaryotic initiation factor 4A-III OS=Drosophila melanogaster OX=7227 GN=CG7483 PE=1 SV=1	8.93924e-22	126.84	EVNFTVSSMHGDMPQK(1)ER	0.819372	1.64946	cytoplasm
evm.model.JXRI01000553.1.2	222	0.337507	Down	DEAD box ATPdependent RNA helicase putative [Albugo laibachii Nc14]	Eukaryotic initiation factor 4A-III OS=Drosophila melanogaster OX=7227 GN=CG7483 PE=1 SV=1	0.00118601	103.74	K(1)FMNMPVK	1.91361	0.645858	cytoplasm
evm.model.JXRI01000417.1.11	483	4.86027	Up	probable fusion protein [Ectocarpus siliculosus]	---	1.46251e-08	92.439	LPCTPEQAQWEDIAAK(1)WR	0.251908	1.22434	chloroplast
evm.model.JXRI01000417.1.11	283	0.437567	Down	probable fusion protein [Ectocarpus siliculosus]	---	0.000156923	68.481	SLGK(1)IPSSDQAIFDR	1.04886	0.458944	chloroplast
evm.model.JXRI01000417.1.11	297	0.540231	Down	probable fusion protein [Ectocarpus siliculosus]	---	2.0821e-06	110.08	K(1)DAGFVPYFIR	0.977099	0.527859	chloroplast
evm.model.JXRI01000556.1.7	75	0.605865	Down	atp-citrate synthase [Ectocarpus siliculosus]	ATP-citrate synthase OS=Homo sapiens OX=9606 GN=ACLY PE=1 SV=3	0.000621865	86.898	GK(1)AGLLAVNK	2.11794	1.28319	cytoplasm
evm.model.JXRI01000556.1.7	262	0.625762	Down	atp-citrate synthase [Ectocarpus siliculosus]	ATP-citrate synthase OS=Homo sapiens OX=9606 GN=ACLY PE=1 SV=3	6.11008e-11	132.79	K(1)LDGSTGASLK	2.09302	1.30974	cytoplasm
evm.model.JXRI01000556.1.7	179	0.440502	Down	atp-citrate synthase [Ectocarpus siliculosus]	ATP-citrate synthase OS=Homo sapiens OX=9606 GN=ACLY PE=1 SV=3	0.000758301	76.228	AALLQK(1)VPANR	2.3505	1.0354	cytoplasm
evm.model.JXRI01000556.1.7	1017	0.514182	Down	atp-citrate synthase [Ectocarpus siliculosus]	ATP-citrate synthase OS=Homo sapiens OX=9606 GN=ACLY PE=1 SV=3	6.91598e-05	76.156	VLDFAMAVEQVTTK(1)K	2.24086	1.15221	cytoplasm
evm.model.JXRI01000048.1.17	60	0.264301	Down	Triosephosphate isomerase [Ectocarpus siliculosus]	Triosephosphate isomerase, cytosolic OS=Secale cereale OX=4550 PE=2 SV=3	3.17971e-09	116.03	SDVK(1)VSLQNVAK	1.26531	0.334422	cytoplasm
evm.model.JXRI01000048.1.17	68	0.498363	Down	Triosephosphate isomerase [Ectocarpus siliculosus]	Triosephosphate isomerase, cytosolic OS=Secale cereale OX=4550 PE=2 SV=3	2.41252e-12	142.97	VSLQNVAK(1)TAK	1.03146	0.514043	cytoplasm
evm.model.JXRI01000048.1.17	202	3.11129	Up	Triosephosphate isomerase [Ectocarpus siliculosus]	Triosephosphate isomerase, cytosolic OS=Secale cereale OX=4550 PE=2 SV=3	4.67162e-24	137.61	AWAAEK(1)ISPAVAESLR	0.336735	1.04768	cytoplasm
evm.model.JXRI01000141.1.13	38	0.191218	Down	conserved unknown protein [Ectocarpus siliculosus]	Uncharacterized RNA-binding protein C17H9.04c OS=Schizosaccharomyces pombe (strain 972 / ATCC 24843) OX=284812 GN=SPAC17H9.04c PE=1 SV=1	3.96902e-27	130.15	SGGGGGGYNK(1)RPGDWECPSCGNNCFASR	11.0231	2.10781	nucleus
evm.model.JXRI01000581.1.2	81	2.01871	Up	Glycolate Oxidase [Ectocarpus siliculosus]	Peroxisomal (S)-2-hydroxy-acid oxidase GLO3 OS=Oryza sativa subsp. japonica OX=39947 GN=GLO3 PE=2 SV=1	3.72726e-16	122.63	DVSK(1)VDMTTYVLGQK	0.619574	1.25074	cytoplasm
evm.model.JXRI01000581.1.2	264	1.72225	Up	Glycolate Oxidase [Ectocarpus siliculosus]	Peroxisomal (S)-2-hydroxy-acid oxidase GLO3 OS=Oryza sativa subsp. japonica OX=39947 GN=GLO3 PE=2 SV=1	7.16229e-25	133.96	IVVK(1)GVMTAEDASEAVR	0.683404	1.17699	cytoplasm
evm.model.JXRI01000030.1.30	405	0.605358	Down	translation initiation factor IF-2 [Paenibacillus elgii]	--	0.00023198	62.193	GGGGVYTPPSGVGATPK(1)ASVTNVDR	5.3278	3.22523	nucleus
evm.model.JXRI01000064.1.28	86	2.75898	Up	expressed unknown protein [Ectocarpus siliculosus]	--	4.31058e-21	141.59	YNEK(1)GAVVDDYIFR	0.93508	2.57987	cytoplasm
evm.model.JXRI01000518.1.2_evm.model.JXRI01000518.1.4	830	2.13566	Up	ABC transporter [Ectocarpus siliculosus]	ABC transporter F family member 5 OS=Arabidopsis thaliana OX=3702 GN=ABCF5 PE=2 SV=1	9.41862e-05	77.191	IK(1)EDEFLVCMVTK	0.5916	1.26346	chloroplast
evm.model.JXRI01000518.1.2_evm.model.JXRI01000518.1.4	841	2.19961	Up	ABC transporter [Ectocarpus siliculosus]	ABC transporter F family member 5 OS=Arabidopsis thaliana OX=3702 GN=ABCF5 PE=2 SV=1	0.000933862	52.93	IKEDEFLVCMVTK(1)PK	0.579982	1.27573	chloroplast
evm.model.JXRI01001485.1.7	128	1.54881	Up	conserved unknown protein [Ectocarpus siliculosus]	V-type proton ATPase subunit D OS=Pongo abelii OX=9601 GN=ATP6V1D PE=2 SV=1	5.73291e-31	150.12	DNIGLAGGGQK(1)VGQCR	0.531308	0.822894	chloroplast
evm.model.JXRI01001485.1.7	46	0.566809	Down	conserved unknown protein [Ectocarpus siliculosus]	V-type proton ATPase subunit D OS=Pongo abelii OX=9601 GN=ATP6V1D PE=2 SV=1	6.99019e-12	144.55	NIAK(1)QIHELK	0.83323	0.472282	chloroplast
evm.model.JXRI01000895.1.5	178	0.075915	Down	conserved unknown protein [Ectocarpus siliculosus]	Proteasome subunit beta type-6 OS=Rattus norvegicus OX=10116 GN=Psmb6 PE=1 SV=3	0.000568651	90.149	K(1)AISHAMAR	1.82446	0.138504	cytoplasm
evm.model.JXRI01000584.1.7	161	2.77943	Up	40s ribosomal protein s4 [Nannochloropsis gaditana]	40S ribosomal protein S4 OS=Ictalurus punctatus OX=7998 GN=rps4 PE=2 SV=3	1.97144e-15	113.49	VNDTIK(1)IDLESGKPIETIK	0.545086	1.51503	cytoplasm
evm.model.JXRI01000584.1.7	135	1.96784	Up	40s ribosomal protein s4 [Nannochloropsis gaditana]	40S ribosomal protein S4 OS=Ictalurus punctatus OX=7998 GN=rps4 PE=2 SV=3	1.78353e-05	81.565	NK(1)IPYLVTHDGR	0.693009	1.36373	cytoplasm
evm.model.JXRI01000196.1.13	75	0.303189	Down	conserved unknown protein [Ectocarpus siliculosus]	Arsenite methyltransferase OS=Pseudomonas alcaligenes (strain ATCC 14909 / DSM 50342 / JCM 20561 / NBRC 14159 / NCIMB 9945 / NCTC 10367 / 1577) OX=1215092 GN=arsM PE=1 SV=1	0.00177961	68.847	ILTK(1)SDDLK	1.30789	0.396537	chloroplast
evm.model.JXRI01000870.1.6	147	0.319149	Down	Electron donor (NADH / NADPH)-dependent reductase [Ectocarpus siliculosus]	Thioredoxin reductase 2 OS=Plasmodium falciparum (isolate 3D7) OX=36329 GN=trxr2 PE=1 SV=2	0.000155995	82.505	RGK(1)ETVVTAER	1.70909	0.545455	cytoplasm
evm.model.JXRI01000060.1.23	337	2.13025	Up	conserved unknown protein [Ectocarpus siliculosus]	60S ribosomal protein L4-1 OS=Arabidopsis thaliana OX=3702 GN=RPL4A PE=1 SV=1	1.28608e-06	94.538	IK(1)AQAAYQDAQK	0.627679	1.33711	chloroplast
evm.model.JXRI01002297.1.2	551	0.602624	Down	unnamed protein product [Vitrella brassicaformis CCMP3155]	Mercuric reductase OS=Staphylococcus epidermidis (strain ATCC 12228) OX=176280 GN=merA PE=3 SV=1	1.24516e-05	88.561	DMDANK(1)IAFDTFTK	0.812098	0.48939	cytoplasm
evm.model.JXRI01001034.1.2.2	203	0.586796	Down	Possible Ca2+/calmodulin-dependent protein kinase, EF-Hand protein superfamily [Ectocarpus siliculosus]	Calcium/calmodulin-dependent protein kinase type 1 OS=Macrobrachium nipponense OX=159736 GN=CaMKI PE=2 SV=1	0.000510465	104.2	AFYNEK(1)EAR	0.988336	0.579952	chloroplast
evm.model.JXRI01000386.1.10	46	2.18383	Up	conserved unknown protein [Ectocarpus siliculosus]	60S ribosomal protein L19-2 OS=Arabidopsis thaliana OX=3702 GN=RPL19B PE=2 SV=1	0.00164894	65.224	LVK(1)DGLVIR	0.993068	2.16869	cytoplasm
evm.model.JXRI01000004.1.21	18	1.99511	Up	conserved unknown protein [Ectocarpus siliculosus]	Importin subunit alpha-1a OS=Oryza sativa subsp. japonica OX=39947 GN=Os01g0253300 PE=1 SV=2	0.0127722	69.905	LFK(1)AGVGR	0.585859	1.16886	cytoplasm
evm.model.JXRI01000175.1.10	142	0.239645	Down	GDP-fucose pyrophosphorylase [Saccharina japonica]	GDP-L-fucose synthase OS=Dictyostelium discoideum OX=44689 GN=ger PE=3 SV=1	1.07768e-10	106.35	EKEEYIFLSSK(1)DGDIR	1.37288	0.329004	cytoplasm
evm.model.JXRI01000157.1.11	567	2.86561	Up	conserved unknown protein [Ectocarpus siliculosus]	V-type proton ATPase catalytic subunit A OS=Anopheles gambiae OX=7165 GN=Vha68-2 PE=3 SV=1	2.26006e-05	73.279	AIADSPLEAK(1)VTWAHVK	0.369353	1.05842	plasma membrane
evm.model.JXRI01000157.1.11	583	1.57214	Up	conserved unknown protein [Ectocarpus siliculosus]	V-type proton ATPase catalytic subunit A OS=Anopheles gambiae OX=7165 GN=Vha68-2 PE=3 SV=1	1.60066e-12	118.52	TTMAPLLQK(1)VVDGK	0.539072	0.847496	plasma membrane
evm.model.JXRI01000129.1.18	166	2.61934	Up	conserved unknown protein [Ectocarpus siliculosus]	60S acidic ribosomal protein P0-1 OS=Arabidopsis thaliana OX=3702 GN=RPP0A PE=1 SV=1	1.10384e-08	95.264	GQK(1)VGSSEAALLQK	1.45251	3.80463	cytoplasm
evm.model.JXRI01000129.1.18	61	0.467789	Down	conserved unknown protein [Ectocarpus siliculosus]	60S acidic ribosomal protein P0-1 OS=Arabidopsis thaliana OX=3702 GN=RPP0A PE=1 SV=1	1.14258e-09	89.831	K(1)IISTYLK(1)DHPDHPFELLLPK	3.70391	1.73265	cytoplasm
evm.model.JXRI01000079.1.10.1	242	0.420136	Down	conserved unknown protein [Ectocarpus siliculosus]	--	9.26821e-09	110.31	FASALLK(1)YAEVK	1.08375	0.455322	chloroplast
evm.model.JXRI01000214.1.6	139	0.242407	Down	Haloacid dehalogenase-like hydrolase [Ectocarpus siliculosus]	6-phosphogluconate phosphatase OS=Escherichia coli (strain K12) OX=83333 GN=yieH PE=1 SV=1	2.86068e-06	69.331	TETVDALSK(1)IAQPCNGVR	1.13221	0.274455	cytoplasm
evm.model.JXRI01002134.1.2	213	1.54483	Up	S-adenosyl-methionine synthetase [Undaria pinnatifida]	S-adenosylmethionine synthase OS=Dictyostelium discoideum OX=44689 GN=metK PE=1 SV=1	5.0804e-72	200.94	VHTVVISCQHDDDVSNEK(1)IR	0.943743	1.45792	cytoskeleton
evm.model.JXRI01001510.1.10	115	0.472584	Down	mercuric reductase [Ectocarpus siliculosus]	Mercuric reductase OS=Bacillus cereus OX=1396 GN=merA PE=1 SV=1	0.00614998	72.928	K(1)LVGNVGPK	4.01887	1.89925	chloroplast
evm.model.JXRI01000048.1.20.1	198	0.410426	Down	conserved unknown protein [Ectocarpus siliculosus]	Calmodulin (Fragment) OS=Strongylocentrotus purpuratus OX=7668 PE=2 SV=1	2.59862e-25	142.91	AMFNK(1)FDDDGNNVLDAK	1.29107	0.529887	plasma membrane
evm.model.JXRI01000048.1.20.1	44	3.67994	Up	conserved unknown protein [Ectocarpus siliculosus]	Calmodulin (Fragment) OS=Strongylocentrotus purpuratus OX=7668 PE=2 SV=1	4.63653e-05	63.091	VEAAK(1)LK(1)HMVAR	0.357349	1.31502	plasma membrane
evm.model.JXRI01001990.1.3	379	0.441655	Down	conserved unknown protein [Ectocarpus siliculosus]	Uncharacterized RNA-binding protein C328.05 OS=Schizosaccharomyces pombe (strain 972 / ATCC 24843) OX=284812 GN=SPAC328.05 PE=4 SV=3	4.84539e-06	80.316	TVGK(1)VVHADVLQDGDGR	1.25372	0.553711	cytoplasm
evm.model.JXRI01000404.1.4	140	0.493864	Down	Heat shock protein 40 [Ectocarpus siliculosus]	DnaJ protein homolog OS=Cucumis sativus OX=3659 GN=DNAJ1 PE=2 SV=1	1.06885e-05	92.19	LK(1)VALEDLYNGK	1.17582	0.580697	nucleus
evm.model.JXRI01000089.1.17.2	76	0.383159	Down	Soluble NSF Attachment Protein (SNAP) Receptor (SNARE), Vesicle-associated membrane protein [Ectocarpus siliculosus]	Vesicle-associated membrane protein 7B OS=Dictyostelium discoideum OX=44689 GN=vamp7B PE=3 SV=1	0.00168778	51.726	VYSCVTDK(1)EYPAR	1.22261	0.468454	chloroplast
evm.model.JXRI01000089.1.17.2	140	0.437671	Down	Soluble NSF Attachment Protein (SNAP) Receptor (SNARE), Vesicle-associated membrane protein [Ectocarpus siliculosus]	Vesicle-associated membrane protein 7B OS=Dictyostelium discoideum OX=44689 GN=vamp7B PE=3 SV=1	1.48849e-07	105.65	MAAVQDK(1)VDVVK	1.17304	0.513407	chloroplast
evm.model.JXRI01000028.1.40_evm.model.JXRI01000028.1.41	120	0.172254	Down	argininosuccinate synthetase [Ectocarpus siliculosus]	Argininosuccinate synthase OS=Danio rerio OX=7955 GN=ass1 PE=2 SV=1	1.62068e-05	86.803	RQVEIAQK(1)EGAK	1.83221	0.315606	chloroplast
evm.model.JXRI01000209.1.18	21	15.5875	Up	conserved unknown protein [Ectocarpus siliculosus]	40S ribosomal protein S19 OS=Branchiostoma belcheri OX=7741 GN=RPS19 PE=2 SV=1	0.000133959	61.127	DVAAADFIK(1)AYAEHLK	0.091046	1.41918	cytoplasm
evm.model.JXRI01000209.1.18	116	1.56671	Up	conserved unknown protein [Ectocarpus siliculosus]	40S ribosomal protein S19 OS=Branchiostoma belcheri OX=7741 GN=RPS19 PE=2 SV=1	6.28613e-06	83.692	HVLQQLESLK(1)VVEK	0.58766	0.920695	cytoplasm
evm.model.JXRI01000331.1.20	84	0.409577	Down	small ubiquitin-like modifier [Ectocarpus siliculosus]	Small ubiquitin-related modifier 2 OS=Arabidopsis thaliana OX=3702 GN=SUMO2 PE=1 SV=1	3.13047e-24	162.49	VRDQTGEETYFK(1)VK	2.4243	0.992938	mitochondria
evm.model.JXRI01000641.1.7	132	0.618879	Down	UDP-glucose pyrophosphorylase/phosphoglucomutase [Saccharina japonica]	Probable phosphoglucomutase, cytoplasmic 2 OS=Arabidopsis thaliana OX=3702 GN=At1g70730 PE=1 SV=1	0.00201449	46.318	VQGGEK(1)YLPQTVVLK	2.00509	1.24091	chloroplast
evm.model.JXRI01000047.1.23	181	2.34811	Up	hypothetical protein AURANDRAFT_54227 [Aureococcus anophagefferens]	60S ribosomal protein L8 OS=Solanum lycopersicum OX=4081 GN=RPL8 PE=2 SV=1	0.00559898	51.762	TDKPMLK(1)AGR	0.741599	1.74136	cytoplasm
evm.model.JXRI01001317.1.2	782	0.165342	Down	early-response-to-dehydration protein [Ectocarpus siliculosus]	CSC1-like protein At3g21620 OS=Arabidopsis thaliana OX=3702 GN=At3g21620 PE=2 SV=1	7.04663e-19	136.38	SEWETK(1)PEGYRDPANSAK(1)IAPPR	2	0.330684	chloroplast
evm.model.JXRI01001317.1.2	273	0.508894	Down	early-response-to-dehydration protein [Ectocarpus siliculosus]	CSC1-like protein At3g21620 OS=Arabidopsis thaliana OX=3702 GN=At3g21620 PE=2 SV=1	1.09079e-06	114.4	IGGVLCCGGK(1)K	1.39647	0.710652	chloroplast
evm.model.JXRI01001317.1.2	736	0.264071	Down	early-response-to-dehydration protein [Ectocarpus siliculosus]	CSC1-like protein At3g21620 OS=Arabidopsis thaliana OX=3702 GN=At3g21620 PE=2 SV=1	2.19735e-62	175.85	IQK(1)ALAGEQGPSSTADHPFEGK	1.77904	0.469793	chloroplast
evm.model.JXRI01000786.1.2	920	1.54053	Up	hypothetical protein TanjilG_07494 [Lupinus angustifolius]	ABC transporter B family member 11 OS=Arabidopsis thaliana OX=3702 GN=ABCB11 PE=2 SV=1	0.00450829	114.54	LLAVK(1)GR	1.90909	2.94102	plasma membrane
evm.model.JXRI01000045.1.27	319	0.659798	Down	Inositol 2-dehydrogenase [Ectocarpus siliculosus]	Myo-inositol 2-dehydrogenase OS=Thermotoga maritima (strain ATCC 43589 / MSB8 / DSM 3109 / JCM 10099) OX=243274 GN=iolG PE=1 SV=1	0.00217435	70.056	AAYLIGK(1)AAK	0.838137	0.553001	cytoplasm
evm.model.JXRI01000045.1.27	302	0.602882	Down	Inositol 2-dehydrogenase [Ectocarpus siliculosus]	Myo-inositol 2-dehydrogenase OS=Thermotoga maritima (strain ATCC 43589 / MSB8 / DSM 3109 / JCM 10099) OX=243274 GN=iolG PE=1 SV=1	2.61505e-20	118.54	NEMVAFVDCAHGGK(1)PSPVGVADGR	0.870658	0.524904	cytoplasm
evm.model.JXRI01000045.1.27	136	9.18234	Up	Inositol 2-dehydrogenase [Ectocarpus siliculosus]	Myo-inositol 2-dehydrogenase OS=Thermotoga maritima (strain ATCC 43589 / MSB8 / DSM 3109 / JCM 10099) OX=243274 GN=iolG PE=1 SV=1	2.29819e-24	126.97	LK(1)EAITGGEVGDVHMAHIVSR	0.127125	1.16731	cytoplasm
evm.model.JXRI01000045.1.27	322	1.7423	Up	Inositol 2-dehydrogenase [Ectocarpus siliculosus]	Myo-inositol 2-dehydrogenase OS=Thermotoga maritima (strain ATCC 43589 / MSB8 / DSM 3109 / JCM 10099) OX=243274 GN=iolG PE=1 SV=1	1.02747e-05	81.904	AAK(1)ASMESGMPVK	0.490022	0.853768	cytoplasm
evm.model.JXRI01000045.1.27	5	1.55276	Up	Inositol 2-dehydrogenase [Ectocarpus siliculosus]	Myo-inositol 2-dehydrogenase OS=Thermotoga maritima (strain ATCC 43589 / MSB8 / DSM 3109 / JCM 10099) OX=243274 GN=iolG PE=1 SV=1	0.000828376	66.267	APLK(1)VGIIGVGR	0.528455	0.820562	cytoplasm
evm.model.JXRI01000731.1.13	156	1.63361	Up	conserved unknown protein [Ectocarpus siliculosus]	40S ribosomal protein S9-2 OS=Arabidopsis thaliana OX=3702 GN=RPS9C PE=1 SV=1	2.77316e-62	177.08	MDSEK(1)HIDFSITSPYGQGRPGR	0.806851	1.31808	nucleus
evm.model.JXRI01000184.1.27	382	2.03765	Up	MSI60-related protein [Pinctada fucata]	Probable ADP-ribosylation factor GTPase-activating protein AGD8 OS=Arabidopsis thaliana OX=3702 GN=AGD8 PE=1 SV=1	9.97505e-07	74.776	K(1)SGAAAGAGGAGGGGSLYR	0.722986	1.47319	nucleus
evm.model.JXRI01000763.1.5	56	0.528416	Down	Ribosomal protein S23, component of cytosolic 80S ribosome and 40S small subunit [Ectocarpus siliculosus]	40S ribosomal protein S23 OS=Lumbricus rubellus OX=35632 GN=RPS23 PE=2 SV=1	4.09868e-06	96.23	GIVLEK(1)IGIEAK	1.40343	0.741595	cytoplasm
evm.model.JXRI01002367.1.1	182	0.447066	Down	Na-ATPase [Heterosigma akashiwo]	Sodium/potassium-transporting ATPase subunit alpha OS=Drosophila melanogaster OX=7227 GN=Atpalpha PE=1 SV=3	1.73445e-17	120.9	DPGFK(1)GLTR	1.60349	0.716867	plasma membrane
evm.model.JXRI01002367.1.1	260	0.449017	Down	Na-ATPase [Heterosigma akashiwo]	Sodium/potassium-transporting ATPase subunit alpha OS=Drosophila melanogaster OX=7227 GN=Atpalpha PE=1 SV=3	0.00181053	46.797	SANPNLFK(1)IPFNSK	1.601	0.718876	plasma membrane
evm.model.JXRI01002367.1.1	1130	1.53214	Up	Na-ATPase [Heterosigma akashiwo]	Sodium/potassium-transporting ATPase subunit alpha OS=Drosophila melanogaster OX=7227 GN=Atpalpha PE=1 SV=3	9.47906e-09	96.247	TTSPEVMDK(1)ATGQVK(1)R	0.859102	1.31627	plasma membrane
evm.model.JXRI01000375.1.11	463	1.78375	Up	unnamed protein product [Vitrella brassicaformis CCMP3155]	Mercuric reductase OS=Staphylococcus epidermidis (strain ATCC 12228) OX=176280 GN=merA PE=3 SV=1	3.12553e-15	110.26	KPNVNNVGLEK(1)AGVEFNAK	1.83488	3.27297	cytoskeleton
evm.model.JXRI01000375.1.11	659	0.390493	Down	unnamed protein product [Vitrella brassicaformis CCMP3155]	Mercuric reductase OS=Staphylococcus epidermidis (strain ATCC 12228) OX=176280 GN=merA PE=3 SV=1	0.00464518	81.297	NLMAIK(1)R	3.4814	1.35946	cytoskeleton
evm.model.JXRI01000375.1.11	453	2.92277	Up	unnamed protein product [Vitrella brassicaformis CCMP3155]	Mercuric reductase OS=Staphylococcus epidermidis (strain ATCC 12228) OX=176280 GN=merA PE=3 SV=1	3.42078e-08	119.39	K(1)PNVNNVGLEK	1.32326	3.86757	cytoskeleton
evm.model.JXRI01000375.1.11	172	1.63486	Up	unnamed protein product [Vitrella brassicaformis CCMP3155]	Mercuric reductase OS=Staphylococcus epidermidis (strain ATCC 12228) OX=176280 GN=merA PE=3 SV=1	3.2452e-05	94.122	LLDNVHPAK(1)WK	1.93256	3.15946	cytoskeleton
evm.model.JXRI01000375.1.11	110	0.217259	Down	unnamed protein product [Vitrella brassicaformis CCMP3155]	Mercuric reductase OS=Staphylococcus epidermidis (strain ATCC 12228) OX=176280 GN=merA PE=3 SV=1	9.55246e-05	105.03	K(1)DSWTLLATR	3.9186	0.851351	cytoskeleton
evm.model.JXRI01000101.1.18	214	2.28448	Up	Molecular chaperones GRP78/BiP/KAR2, HSP70 superfamily [Ectocarpus siliculosus]	Luminal-binding protein 4 OS=Nicotiana tabacum OX=4097 GN=BIP4 PE=2 SV=1	1.09049e-09	97.502	IINEPTAAAIAYGLDK(1)K	0.421222	0.962275	chloroplast
evm.model.JXRI01001302.1.1.8	258	0.394941	Down	vanadium-dependent bromoperoxidase 2 [Laminaria digitata]	Vanadium-dependent bromoperoxidase OS=Ascophyllum nodosum OX=52969 PE=1 SV=1	7.7315e-05	77.74	SK(1)GGK(1)IDPVTDLFR	0.847584	0.334746	mitochondria
evm.model.JXRI01000113.1.7.1	333	0.326678	Down	conserved unknown protein [Ectocarpus siliculosus]	Receptor expression-enhancing protein 5 OS=Pongo abelii OX=9601 GN=REEP5 PE=2 SV=1	6.02094e-05	79.337	DQCLGK(1)IEVPLER	3.86141	1.26144	vacuolar membrane
evm.model.JXRI01000107.1.19	405	0.562464	Down	FKBP-type peptidyl-prolyl cis-trans isomerase 12 [Ectocarpus siliculosus]	Peptidyl-prolyl cis-trans isomerase D OS=Emericella nidulans (strain FGSC A4 / ATCC 38163 / CBS 112.46 / NRRL 194 / M139) OX=227321 GN=cpr6 PE=3 SV=1	0.000420529	73.841	FK(1)DENFQLK	1.10576	0.621951	cytoplasm
evm.model.JXRI01000107.1.19	307	0.24775	Down	FKBP-type peptidyl-prolyl cis-trans isomerase 12 [Ectocarpus siliculosus]	Peptidyl-prolyl cis-trans isomerase D OS=Emericella nidulans (strain FGSC A4 / ATCC 38163 / CBS 112.46 / NRRL 194 / M139) OX=227321 GN=cpr6 PE=3 SV=1	0.000133132	61.265	VSMYGDK(1)EAVVVFAGK	1.38177	0.342334	cytoplasm
evm.model.JXRI01000751.1.13	174	1.61566	Up	nicotinanamine aminotransferase A [Ectocarpus siliculosus]	Glutamate--glyoxylate aminotransferase 1 OS=Arabidopsis thaliana OX=3702 GN=GGAT1 PE=1 SV=1	6.45743e-07	88.283	TYLEHVK(1)GGIGGYSDSK	1.27221	2.05545	chloroplast
evm.model.JXRI01000751.1.13	433	1.91926	Up	nicotinanamine aminotransferase A [Ectocarpus siliculosus]	Glutamate--glyoxylate aminotransferase 1 OS=Arabidopsis thaliana OX=3702 GN=GGAT1 PE=1 SV=1	1.75219e-07	113.22	EK(1)DVLLQSLIR	1.15186	2.21072	chloroplast
evm.model.JXRI01000188.1.31	63	2.66378	Up	40S ribosomal protein S14 [Ectocarpus siliculosus]	40S ribosomal protein S14 OS=Mus musculus OX=10090 GN=Rps14 PE=1 SV=3	0.000127671	63.979	VK(1)ADRDEASPYAAMLAAQDVAAR	0.468931	1.24913	cytoplasm
evm.model.JXRI01000082.1.10	19	3.71836	Up	Ammonium transporter [Ectocarpus siliculosus]	Putative ammonium transporter 1 member 5 OS=Arabidopsis thaliana OX=3702 GN=AMT1-5 PE=3 SV=1	0.00103932	117.4	NAK(1)NILIK	0.897849	3.33853	cytoplasm
evm.model.JXRI01001337.1.3	164	1.51702	Up	pcna-like protein [Ectocarpus siliculosus]	Proliferating cell nuclear antigen OS=Pisum sativum OX=3888 GN=PCNA PE=2 SV=1	2.40919e-08	88.565	DLAVIGDTCTIACDK(1)HGVK	0.621408	0.942691	nucleus
evm.model.JXRI01000559.1.4	77	3.03332	Up	n/a [Ectocarpus siliculosus]	14-3-3-like protein OS=Fucus vesiculosus OX=49266 PE=2 SV=1	1.51093e-11	126.71	GEPDK(0.001)LK(0.999)LIGEYK	0.404895	1.22818	cytoplasm,plasma membrane
evm.model.JXRI01001650.1.2	166	1.57682	Up	DEAD box helicase [Ectocarpus siliculosus]	Spliceosome RNA helicase DDX39B OS=Canis lupus familiaris OX=9615 GN=DDX39B PE=3 SV=1	2.29215e-11	116.24	VAVLYGGLPVQK(1)QR	0.661367	1.04286	cytoplasm
evm.model.JXRI01001650.1.2	46	0.296778	Down	DEAD box helicase [Ectocarpus siliculosus]	Spliceosome RNA helicase DDX39B OS=Canis lupus familiaris OX=9615 GN=DDX39B PE=3 SV=1	7.50408e-06	85.287	K(1)GHYVGIHASGFR	1.25755	0.373214	cytoplasm
evm.model.JXRI01000556.1.9	51	1.52286	Up	conserved unknown protein [Ectocarpus siliculosus]	60S ribosomal protein L11-1 OS=Arabidopsis thaliana OX=3702 GN=RPL11A PE=2 SV=2	1.64918e-06	88.427	VLEQLTGQSPVYSK(1)AR	0.821	1.25026	cytoplasm
evm.model.JXRI01001791.1.3.1	203	0.408876	Down	2-hydroxy-3-oxopropionate reductase [Ectocarpus siliculosus]	Glyoxylate/succinic semialdehyde reductase 1 OS=Arabidopsis thaliana OX=3702 GN=GLYR1 PE=1 SV=1	0.00012986	70.889	AAHYLGDVGTGSK(1)MK	3.73067	1.52538	chloroplast
evm.model.JXRI01000526.1.12	303	0.615501	Down	Isoleucyl-tRNA Synthetase [Ectocarpus siliculosus]	Probable isoleucine--tRNA ligase, cytoplasmic OS=Dictyostelium discoideum OX=44689 GN=ileS PE=3 SV=1	0.0145055	50.275	VK(1)GSELVGLK	2.74468	1.68935	chloroplast
evm.model.JXRI01000404.1.12	40	1.6772	Up	actin [Aphanomyces invadans]	Actin OS=Fucus vesiculosus OX=49266 PE=2 SV=1	4.95161e-31	170.95	PK(1)HPGIMVGMDQK(1)DAYVGDEAQSK	0.558679	0.937014	cytoskeleton
evm.model.JXRI01000404.1.12	192	5.34555	Up	actin [Aphanomyces invadans]	Actin OS=Fucus vesiculosus OX=49266 PE=2 SV=1	2.80554e-49	194.12	DLTDNLMK(1)VLTER	0.24104	1.28849	cytoskeleton
evm.model.JXRI01000404.1.12	51	0.412387	Down	actin [Aphanomyces invadans]	Actin OS=Fucus vesiculosus OX=49266 PE=2 SV=1	2.32937e-24	122.94	PK(1)HPGIMVGMDQK(1)DAYVGDEAQSK	1.02389	0.42224	cytoskeleton
evm.model.JXRI01000404.1.12	114	1.78259	Up	actin [Aphanomyces invadans]	Actin OS=Fucus vesiculosus OX=49266 PE=2 SV=1	3.70056e-24	124.25	VAPEEHPVLLTEAPLNPK(1)ANK(1)ER	0.538299	0.959565	cytoskeleton
evm.model.JXRI01000404.1.12	62	0.475358	Down	actin [Aphanomyces invadans]	Actin OS=Fucus vesiculosus OX=49266 PE=2 SV=1	9.7714e-06	71.148	HPGIMVGMDQK(1)DAYVGDEAQSK(1)R	0.983134	0.467341	cytoskeleton
evm.model.JXRI01000963.1.4	450	2.99666	Up	mannitol dehydrogenase [Saccharina japonica]	Mannitol 2-dehydrogenase OS=Neosartorya fumigata (strain ATCC MYA-4609 / Af293 / CBS 101355 / FGSC A1100) OX=330879 GN=AFUA_4G14450 PE=1 SV=1	3.64401e-09	99.344	VGALVVK(0.988)DVK(0.012)PYEFMK	0.655621	1.96467	cytoplasm
evm.model.JXRI01000963.1.4	93	1.73657	Up	mannitol dehydrogenase [Saccharina japonica]	Mannitol 2-dehydrogenase OS=Neosartorya fumigata (strain ATCC MYA-4609 / Af293 / CBS 101355 / FGSC A1100) OX=330879 GN=AFUA_4G14450 PE=1 SV=1	0.00048538	50.077	VNSVEMLK(1)APDTPGSR	0.942012	1.63587	cytoplasm
evm.model.JXRI01000178.1.11	86	1.93753	Up	putative LOV domain-containing protein [Desmarestia viridis]	Phototropin-2 OS=Oryza sativa subsp. japonica OX=39947 GN=PHOT2 PE=1 SV=1	4.64564e-11	113.4	FLQGAK(1)TDPGDISK	0.796469	1.54318	chloroplast
evm.model.JXRI01001553.1.2	287	1.57897	Up	Alanyl-tRNA Synthetase [Ectocarpus siliculosus]	Alanine--tRNA ligase OS=Arabidopsis thaliana OX=3702 GN=ALATS PE=1 SV=3	0.000518368	72.434	GSLVDHEK(1)LR	2.07286	3.27298	cytoplasm
evm.model.JXRI01000375.1.4	388	0.658248	Down	26S protease regulatory subunit 10B [Phytophthora parasitica INRA-310]	26S proteasome regulatory subunit 10B homolog A OS=Arabidopsis thaliana OX=3702 GN=RPT4A PE=1 SV=1	0.000763827	71.085	LEGK(1)VDYAK	1.09739	0.722353	cytoplasm
evm.model.JXRI01000878.1.1	225	0.153062	Down	conserved unknown protein [Ectocarpus siliculosus]	Protein BTR1 OS=Arabidopsis thaliana OX=3702 GN=BTR1 PE=1 SV=1	1.10384e-08	95.264	VSLQETK(1)SMPEGAK(1)ER	1.45454	0.222635	cytoplasm
evm.model.JXRI01000878.1.1	298	0.301075	Down	conserved unknown protein [Ectocarpus siliculosus]	Protein BTR1 OS=Arabidopsis thaliana OX=3702 GN=BTR1 PE=1 SV=1	1.90143e-13	96.848	AAGLPLNTVQENNDPSK(1)VTVVR	1.30331	0.392393	cytoplasm
evm.model.JXRI01000878.1.1	411	0.53186	Down	conserved unknown protein [Ectocarpus siliculosus]	Protein BTR1 OS=Arabidopsis thaliana OX=3702 GN=BTR1 PE=1 SV=1	7.17857e-24	134.25	GASIQALTEK(1)TGAQLR	1.12149	0.596475	cytoplasm
evm.model.JXRI01000878.1.1	711	0.506649	Down	conserved unknown protein [Ectocarpus siliculosus]	Protein BTR1 OS=Arabidopsis thaliana OX=3702 GN=BTR1 PE=1 SV=1	3.72108e-20	132.84	K(1)ISTESGATIQVQGR	1.13884	0.576994	cytoplasm
evm.model.JXRI01000878.1.1	255	0.613744	Down	conserved unknown protein [Ectocarpus siliculosus]	Protein BTR1 OS=Arabidopsis thaliana OX=3702 GN=BTR1 PE=1 SV=1	0.00110468	95.502	IIFEK(1)LNAR	1.06859	0.655844	cytoplasm
evm.model.JXRI01000878.1.1	550	4.30001	Up	conserved unknown protein [Ectocarpus siliculosus]	Protein BTR1 OS=Arabidopsis thaliana OX=3702 GN=BTR1 PE=1 SV=1	2.2247e-13	95.195	LK(1)DMVPNAVTISADQDPDDPVR	0.342149	1.47124	cytoplasm
evm.model.JXRI01000482.1.3	595	0.659907	Down	NAD(P)H-Nitrate reductase [Ectocarpus siliculosus]	Nitrate reductase [NADH] 1 OS=Oryza sativa subsp. japonica OX=39947 GN=NIA1 PE=2 SV=3	0.00169523	63.816	FGLPTK(1)DHK	1.72647	1.13931	cytoskeleton
evm.model.JXRI01000482.1.3	190	0.512851	Down	NAD(P)H-Nitrate reductase [Ectocarpus siliculosus]	Nitrate reductase [NADH] 1 OS=Oryza sativa subsp. japonica OX=39947 GN=NIA1 PE=2 SV=3	7.32241e-14	106.6	SYEEGAK(1)HVCFVGADK	1.90147	0.975172	cytoskeleton
evm.model.JXRI01000482.1.3	9	0.653131	Down	NAD(P)H-Nitrate reductase [Ectocarpus siliculosus]	Nitrate reductase [NADH] 1 OS=Oryza sativa subsp. japonica OX=39947 GN=NIA1 PE=2 SV=3	1.57988e-05	93.345	ASGIQSCK(1)PEK	1.73382	1.13241	cytoskeleton
evm.model.JXRI01000482.1.3	12	0.332978	Down	NAD(P)H-Nitrate reductase [Ectocarpus siliculosus]	Nitrate reductase [NADH] 1 OS=Oryza sativa subsp. japonica OX=39947 GN=NIA1 PE=2 SV=3	2.01383e-16	113.54	ASGIQSCK(0.001)PEK(0.999)ADASLVNIK	2.17059	0.722759	cytoskeleton
evm.model.JXRI01000482.1.3	555	3.87197	Up	NAD(P)H-Nitrate reductase [Ectocarpus siliculosus]	Nitrate reductase [NADH] 1 OS=Oryza sativa subsp. japonica OX=39947 GN=NIA1 PE=2 SV=3	2.9982e-06	83.751	PPK(1)VIQEEVEVALNTR	0.573529	2.22069	cytoskeleton
evm.model.JXRI01000482.1.3	482	1.9749	Up	NAD(P)H-Nitrate reductase [Ectocarpus siliculosus]	Nitrate reductase [NADH] 1 OS=Oryza sativa subsp. japonica OX=39947 GN=NIA1 PE=2 SV=3	0.000112472	65.833	K(0.002)INLQEVQK(0.998)HDNEDDCWIAVDGK	0.947059	1.87034	cytoskeleton
evm.model.JXRI01000482.1.3	474	0.531029	Down	NAD(P)H-Nitrate reductase [Ectocarpus siliculosus]	Nitrate reductase [NADH] 1 OS=Oryza sativa subsp. japonica OX=39947 GN=NIA1 PE=2 SV=3	9.8495e-43	198.61	K(1)INLQEVQK	1.87794	0.997241	cytoskeleton
evm.model.JXRI01000482.1.3	45	0.337298	Down	NAD(P)H-Nitrate reductase [Ectocarpus siliculosus]	Nitrate reductase [NADH] 1 OS=Oryza sativa subsp. japonica OX=39947 GN=NIA1 PE=2 SV=3	8.23963e-07	111.63	DK(1)GTPDDWVPR	2.16323	0.729655	cytoskeleton
evm.model.JXRI01000227.1.20	181	0.45641	Down	PREDICTED: RNA-binding protein cabeza-like isoform X3 [Hyalella azteca]	--	0.00580755	64.73	VK(1)HIGEDIR	3.64054	1.66158	nucleus
evm.model.JXRI01000069.1.13	71	0.411792	Down	Histidinol dehydrogenase [Ectocarpus siliculosus]	Histidinol dehydrogenase 1 OS=Ruegeria pomeroyi (strain ATCC 700808 / DSM 15171 / DSS-3) OX=246200 GN=hisD1 PE=3 SV=1	7.42943e-06	81.789	SESDPLLLGPK(1)DMK	1.09358	0.450326	chloroplast
evm.model.JXRI01000069.1.13	330	0.232191	Down	Histidinol dehydrogenase [Ectocarpus siliculosus]	Histidinol dehydrogenase 1 OS=Ruegeria pomeroyi (strain ATCC 700808 / DSM 15171 / DSS-3) OX=246200 GN=hisD1 PE=3 SV=1	3.49349e-06	86.548	VAPEHLEIQTK(1)DAQK	1.26487	0.293691	chloroplast
evm.model.JXRI01001493.1.3	128	0.457756	Down	PREDICTED: cell surface glycoprotein 1 [Stomoxys calcitrans]	--	9.93909e-07	110.08	GVADTATLK(1)ER	1.13162	0.518008	chloroplast
evm.model.JXRI01001493.1.3	34	0.401858	Down	PREDICTED: cell surface glycoprotein 1 [Stomoxys calcitrans]	--	0.000688877	75.652	MK(1)GELEFTR	1.18034	0.47433	chloroplast
evm.model.JXRI01001493.1.3	65	0.657264	Down	PREDICTED: cell surface glycoprotein 1 [Stomoxys calcitrans]	--	2.81003e-06	88.385	GSLVVGPK(1)GEVVGDLK	0.986325	0.648276	chloroplast
evm.model.JXRI01000315.1.28	58	1.7283	Up	conserved unknown protein [Ectocarpus siliculosus]	V-type proton ATPase subunit G 2 OS=Mus musculus OX=10090 GN=Atp6v1g2 PE=1 SV=1	3.34601e-19	127.32	EAAYQASMQK(1)SMGSTGK	0.510121	0.881644	nucleus
evm.model.JXRI01000315.1.28	65	0.2928	Down	conserved unknown protein [Ectocarpus siliculosus]	V-type proton ATPase subunit G 2 OS=Mus musculus OX=10090 GN=Atp6v1g2 PE=1 SV=1	4.50076e-42	151.52	SMGSTGK(1)DSDTLGAQTDLQIHR	1.05533	0.309001	nucleus
evm.model.JXRI01001435.1.1	162	9.00722	Up	GDP-mannose dehydrogenase 1 [Saccharina japonica]	UDP-glucose 6-dehydrogenase OS=Rickettsia prowazekii (strain Madrid E) OX=272947 GN=udg PE=3 SV=1	4.86534e-19	125.45	APWQIVFGCAK(1)DADETR	0.145277	1.30854	cytoplasm
evm.model.JXRI01002367.1.2	155	0.656164	Down	conserved unknown protein [Ectocarpus siliculosus]	Sodium/potassium-transporting ATPase subunit alpha-1 OS=Rhinella marina OX=8386 GN=ATP1A1 PE=1 SV=2	5.25931e-20	136.33	DGK(1)LFTVESTDICR	1.93056	1.26676	plasma membrane
evm.model.JXRI01002367.1.2	20	0.409303	Down	conserved unknown protein [Ectocarpus siliculosus]	Sodium/potassium-transporting ATPase subunit alpha-1 OS=Rhinella marina OX=8386 GN=ATP1A1 PE=1 SV=2	7.07383e-41	145.55	K(1)DLK(1)QNYTTEDHK	2.31771	0.948645	plasma membrane
evm.model.JXRI01000196.1.11	21	1.7609	Up	Molecular chaperones HSP70/HSC70, HSP70 superfamily [Ectocarpus siliculosus]	Heat shock 70 kDa protein 5 OS=Arabidopsis thaliana OX=3702 GN=HSP70-5 PE=2 SV=1	0.00382204	56.139	SMEK(1)MSVSAPAK	0.711759	1.25333	endoplasmic reticulum
evm.model.JXRI01000196.1.11	118	0.497166	Down	Molecular chaperones HSP70/HSC70, HSP70 superfamily [Ectocarpus siliculosus]	Heat shock 70 kDa protein 5 OS=Arabidopsis thaliana OX=3702 GN=HSP70-5 PE=2 SV=1	0.00669297	61.593	DDAK(1)SFPFR	1.34859	0.670476	endoplasmic reticulum
evm.model.JXRI01000061.1.4	127	7.31604	Up	hypothetical protein, conserved [Eimeria necatrix]	Proteasomal ubiquitin receptor ADRM1 OS=Rattus norvegicus OX=10116 GN=Adrm1 PE=1 SV=2	3.86252e-29	138.66	FFYWMQDKDSEKDEENMK(1)K	0.220564	1.61366	nucleus
evm.model.JXRI01000061.1.4	39	0.556747	Down	hypothetical protein, conserved [Eimeria necatrix]	Proteasomal ubiquitin receptor ADRM1 OS=Rattus norvegicus OX=10116 GN=Adrm1 PE=1 SV=2	1.4588e-05	82.774	GGDK(1)FHITPDLR	1.60365	0.892826	nucleus
evm.model.JXRI01000393.1.7	36	0.466944	Down	Arf1, ARF family GTPase [Ectocarpus siliculosus]	ADP-ribosylation factor OS=Zea mays OX=4577 GN=ARF1 PE=2 SV=2	0.00608776	93.374	TTILYK(1)LK	1.32421	0.618333	cytoplasm
evm.model.JXRI01000393.1.7	16	0.286164	Down	Arf1, ARF family GTPase [Ectocarpus siliculosus]	ADP-ribosylation factor OS=Zea mays OX=4577 GN=ARF1 PE=2 SV=2	0.0188198	56.432	MFGK(1)K(1)EMR	1.54632	0.4425	cytoplasm
evm.model.JXRI01000393.1.7	15	0.286164	Down	Arf1, ARF family GTPase [Ectocarpus siliculosus]	ADP-ribosylation factor OS=Zea mays OX=4577 GN=ARF1 PE=2 SV=2	0.0188198	56.432	MFGK(1)K(1)EMR	1.54632	0.4425	cytoplasm
evm.model.JXRI01000014.1.33	125	0.57991	Down	hypothetical protein [Methyloversatilis universalis]	--	0.00422088	54.27	K(0.998)ILK(0.002)PLAGDK	1.197	0.694151	nucleus
evm.model.JXRI01000508.1.16	64	0.618662	Down	phosphoglycerate kinase [Ectocarpus siliculosus]	Phosphoglycerate kinase, chloroplastic OS=Volvox carteri OX=3067 GN=PGK PE=2 SV=1	1.23607e-06	93.424	LSVGDLKDEDLK(1)GK	0.864901	0.535081	cytoplasm
evm.model.JXRI01000508.1.16	361	0.472072	Down	phosphoglycerate kinase [Ectocarpus siliculosus]	Phosphoglycerate kinase, chloroplastic OS=Volvox carteri OX=3067 GN=PGK PE=2 SV=1	1.31184e-17	166.69	EIQAALK(1)ECK	0.942384	0.444873	cytoplasm
evm.model.JXRI01000508.1.16	177	0.631034	Down	phosphoglycerate kinase [Ectocarpus siliculosus]	Phosphoglycerate kinase, chloroplastic OS=Volvox carteri OX=3067 GN=PGK PE=2 SV=1	0.000137805	74.296	FYPAETK(1)NDPAFAEK	0.85894	0.54202	cytoplasm
evm.model.JXRI01000029.1.30	44	3.789	Up	conserved unknown protein [Ectocarpus siliculosus]	40S ribosomal protein S3a OS=Oryza sativa subsp. japonica OX=39947 GN=RPS3A PE=2 SV=2	0.00158082	85.355	NPGK(1)TLVTR	0.432309	1.63802	cytoplasm
evm.model.JXRI01000188.1.16	117	1.61102	Up	Rab1A, RAB family GTPase [Ectocarpus siliculosus]	GTP-binding protein ypt1 OS=Neurospora crassa (strain ATCC 24698 / 74-OR23-1A / CBS 708.71 / DSM 1257 / FGSC 987) OX=367110 GN=ypt-1 PE=3 SV=1	2.83542e-07	94.023	YASEGTSK(1)LLIGNK	0.687086	1.10691	chloroplast
evm.model.JXRI01000030.1.8	302	0.215033	Down	GDP-mannose dehydrogenase 2 [Saccharina japonica]	UDP-glucose 6-dehydrogenase OS=Rickettsia prowazekii (strain Madrid E) OX=272947 GN=udg PE=3 SV=1	1.63241e-20	141.54	INEWISSPAAK(1)NMR	1.33393	0.286839	cytoplasm
evm.model.JXRI01000272.1.12	36	0.555481	Down	conserved unknown protein [Ectocarpus siliculosus]	Nucleoside diphosphate kinase 1 OS=Saccharum officinarum OX=4547 GN=NDPK1 PE=1 SV=1	5.06461e-07	108.7	LAALK(1)MARPER	0.92029	0.511204	cytoplasm
evm.model.JXRI01002425.1.3	96	0.626841	Down	conserved unknown protein [Ectocarpus siliculosus]	Translationally-controlled tumor protein homolog OS=Neurospora crassa (strain ATCC 24698 / 74-OR23-1A / CBS 708.71 / DSM 1257 / FGSC 987) OX=367110 GN=NCU06464 PE=3 SV=1	2.55856e-05	82.426	TELK(1)EYLK(1)DYVR	0.908028	0.569189	cytoplasm
evm.model.JXRI01000003.1.51	44	1.53754	Up	conserved unknown protein [Ectocarpus siliculosus]	Proteasome subunit beta type-3 OS=Picea mariana OX=3335 GN=PBC1 PE=2 SV=1	0.024575	71.922	IFK(1)MGDK	0.527653	0.811285	cytoplasm
evm.model.JXRI01000513.1.13	8	0.007916	Down	conserved unknown protein [Ectocarpus siliculosus]	40S ribosomal protein S20 OS=Xenopus laevis OX=8355 GN=rps20 PE=1 SV=1	6.4489e-46	188.58	SGYAK(1)VK(1)GHGQEEAR	1.43053	0.011324	cytoplasm
evm.model.JXRI01000044.1.5	154	0.619566	Down	phosphomannomutase [Saccharina japonica]	Phosphomannomutase OS=Triticum aestivum OX=4565 PE=2 SV=1	7.3062e-06	85.554	DAFEQYDNVHK(1)IR	1.02058	0.632319	cytoplasm
evm.model.JXRI01000044.1.5	24	0.568614	Down	phosphomannomutase [Saccharina japonica]	Phosphomannomutase OS=Triticum aestivum OX=4565 PE=2 SV=1	6.45482e-12	126.71	K(1)EVLPDMVEFIK	1.05575	0.600312	cytoplasm
evm.model.JXRI01001703.1.6	4	1.89135	Up	60S ribosomal protein L10A [Ectocarpus siliculosus]	60S ribosomal protein L10a OS=Oryza sativa subsp. japonica OX=39947 GN=RPL10A PE=1 SV=1	1.44636e-05	72.29	TSK(1)LNGELVTK	0.567611	1.07355	cytoplasm
evm.model.JXRI01000033.1.28	440	1.57453	Up	Glucose-6-phosphate 1-dehydrogenase, cytoplasmic isoform 2 (G6PD6) (G6PDH6) [Ectocarpus siliculosus]	Glucose-6-phosphate 1-dehydrogenase, cytoplasmic isoform 2 OS=Arabidopsis thaliana OX=3702 GN=ACG12 PE=2 SV=1	0.00634589	88.358	GK(1)QATFVR	0.482873	0.760297	cytoplasm
evm.model.JXRI01000033.1.28	395	1.53044	Up	Glucose-6-phosphate 1-dehydrogenase, cytoplasmic isoform 2 (G6PD6) (G6PDH6) [Ectocarpus siliculosus]	Glucose-6-phosphate 1-dehydrogenase, cytoplasmic isoform 2 OS=Arabidopsis thaliana OX=3702 GN=ACG12 PE=2 SV=1	0.000242901	88.768	LKPEESIYFK(1)TNVK	0.490608	0.750844	cytoplasm
evm.model.JXRI01000033.1.28	385	23.7195	Up	Glucose-6-phosphate 1-dehydrogenase, cytoplasmic isoform 2 (G6PD6) (G6PDH6) [Ectocarpus siliculosus]	Glucose-6-phosphate 1-dehydrogenase, cytoplasmic isoform 2 OS=Arabidopsis thaliana OX=3702 GN=ACG12 PE=2 SV=1	5.47229e-14	111.78	NELVMK(0.998)LK(0.002)PEESIYFK	0.054144	1.28427	cytoplasm
evm.model.JXRI01000522.1.3_evm.model.JXRI01000522.1.4	231	1.70347	Up	conserved unknown protein [Ectocarpus siliculosus]	--	4.02292e-05	78.69	GLSLDK(1)AAGVITLSK	0.611222	1.0412	chloroplast
evm.model.JXRI01002283.1.1	129	2.02108	Up	Voltage dependent anion channel [Ectocarpus siliculosus]	Mitochondrial outer membrane protein porin 5 OS=Oryza sativa subsp. japonica OX=39947 GN=VDAC5 PE=2 SV=1	8.99186e-14	109.04	ETAVK(1)AYSVGASTGGAR	0.651007	1.31574	chloroplast
evm.model.JXRI01001051.1.1	1377	0.655731	Down	conserved unknown protein [Ectocarpus siliculosus]	Multidrug resistance-associated protein 1 OS=Gallus gallus OX=9031 GN=ABCC1 PE=2 SV=1	0.000342455	64.104	TGAGK(1)SSLTAALFR	3.71308	2.43478	plasma membrane
evm.model.JXRI01000005.1.6	319	2.53583	Up	conserved unknown protein [Ectocarpus siliculosus]	26S proteasome non-ATPase regulatory subunit 7 homolog B OS=Arabidopsis thaliana OX=3702 GN=RPN8B PE=1 SV=1	6.81734e-16	127.71	SVAALHDLVNNK(1)IR	0.53012	1.34429	cytoplasm
evm.model.JXRI01000005.1.6	232	0.474869	Down	conserved unknown protein [Ectocarpus siliculosus]	26S proteasome non-ATPase regulatory subunit 7 homolog B OS=Arabidopsis thaliana OX=3702 GN=RPN8B PE=1 SV=1	7.29269e-06	79.346	DINDPSVSSLANQIK(1)HK	1.31928	0.626484	cytoplasm
evm.model.JXRI01000118.1.21	161	0.145739	Down	poly(A) binding protein [Ectocarpus siliculosus]	Polyadenylate-binding protein 4 OS=Homo sapiens OX=9606 GN=PABPC4 PE=1 SV=1	4.46703e-24	169.52	ELQSK(1)HDLMK(1)NER	2.05918	0.300102	cytoplasm
evm.model.JXRI01000118.1.21	172	0.402794	Down	poly(A) binding protein [Ectocarpus siliculosus]	Polyadenylate-binding protein 4 OS=Homo sapiens OX=9606 GN=PABPC4 PE=1 SV=1	3.44227e-09	107.03	MNK(1)FQGVNVYVK	1.63406	0.658189	cytoplasm
evm.model.JXRI01000544.1.4.1	77	2.13957	Up	protein disulfide isomerase [Ectocarpus siliculosus]	Protein disulfide-isomerase OS=Bos taurus OX=9913 GN=P4HB PE=1 SV=1	0.00907052	102.07	K(1)LAPEYVK	0.558192	1.19429	chloroplast
evm.model.JXRI01001136.1.7	33	1.50008	Up	Cellulose synthase (UDP-forming), family GT2 [Ectocarpus siliculosus]	Probable mixed-linked glucan synthase 7 OS=Oryza sativa subsp. japonica OX=39947 GN=CSLF7 PE=1 SV=1	2.28704e-05	102.4	MK(1)SASGFTQR	1.06013	1.59029	plasma membrane
evm.model.JXRI01001136.1.7	63	0.536522	Down	Cellulose synthase (UDP-forming), family GT2 [Ectocarpus siliculosus]	Probable mixed-linked glucan synthase 7 OS=Oryza sativa subsp. japonica OX=39947 GN=CSLF7 PE=1 SV=1	3.8044e-54	168.79	MQEALGMAHNTSSVTSGEK(1)R	1.598	0.85736	plasma membrane
evm.model.JXRI01001136.1.7	17	0.369905	Down	Cellulose synthase (UDP-forming), family GT2 [Ectocarpus siliculosus]	Probable mixed-linked glucan synthase 7 OS=Oryza sativa subsp. japonica OX=39947 GN=CSLF7 PE=1 SV=1	3.38247e-10	105.9	RLNVHGSDMGK(1)AEEGR	1.75167	0.647951	plasma membrane
evm.model.JXRI01001136.1.7	331	0.335361	Down	Cellulose synthase (UDP-forming), family GT2 [Ectocarpus siliculosus]	Probable mixed-linked glucan synthase 7 OS=Oryza sativa subsp. japonica OX=39947 GN=CSLF7 PE=1 SV=1	2.06625e-19	122.01	IQTFGNQGLDEDISK(1)SK	1.7873	0.599393	plasma membrane
evm.model.JXRI01001136.1.7	44	2.57	Up	Cellulose synthase (UDP-forming), family GT2 [Ectocarpus siliculosus]	Probable mixed-linked glucan synthase 7 OS=Oryza sativa subsp. japonica OX=39947 GN=CSLF7 PE=1 SV=1	5.15158e-52	161.53	LGK(1)MQEALGMAHNTSSVTSGEK(1)R	0.771715	1.98331	plasma membrane
evm.model.JXRI01000205.1.17	371	0.599532	Down	conserved unknown protein [Ectocarpus siliculosus]	Probable V-type proton ATPase subunit H OS=Oryza sativa subsp. japonica OX=39947 GN=Os07g0549700 PE=2 SV=1	3.13011e-05	99.815	IMVNK(1)WEFIR	0.930478	0.557851	cytoplasm
evm.model.JXRI01000205.1.17	19	0.62262	Down	conserved unknown protein [Ectocarpus siliculosus]	Probable V-type proton ATPase subunit H OS=Oryza sativa subsp. japonica OX=39947 GN=Os07g0549700 PE=2 SV=1	4.67138e-25	168.31	K(1)ESGLVGGIFAK	0.918539	0.571901	cytoplasm
