# Supplementary material for: Comparative Ubiquitome Analysis under Heat Stress Reveals Diverse Functions of Ubiquitination in Saccharina japonica
Source: Int J Mol Sci. 2020 Nov 3;21(21):8210. doi: 10.3390/ijms21218210 (PMC7663155; doi:10.3390/ijms21218210)
Supplement: Supplementary file 1 [file ijms-21-08210-s001.zip › supplementary/Table S2. GO_enrichment data.xlsx]

## Sheet: all GO2Protein
GO Terms Level 1	GO Terms ID	GO Terms Level	GO Terms Description	Protein accession	Position	Ratio	Regulated Type
Molecular Function	GO:0042562	2	hormone binding	evm.model.JXRI01002367.1.2	155	0.656164	Q2
Molecular Function	GO:0042562	2	hormone binding	evm.model.JXRI01002367.1.2	20	0.409303	Q1
Molecular Function	GO:0042562	2	hormone binding	evm.model.JXRI01002367.1.1	182	0.447066	Q1
Molecular Function	GO:0042562	2	hormone binding	evm.model.JXRI01002367.1.1	260	0.449017	Q1
Molecular Function	GO:0042562	2	hormone binding	evm.model.JXRI01002367.1.1	1130	1.53214	Q3
Molecular Function	GO:0015078	8	hydrogen ion transmembrane transporter activity	evm.model.JXRI01002367.1.2	155	0.656164	Q2
Molecular Function	GO:0015078	8	hydrogen ion transmembrane transporter activity	evm.model.JXRI01002367.1.2	20	0.409303	Q1
Molecular Function	GO:0015078	8	hydrogen ion transmembrane transporter activity	evm.model.JXRI01000107.1.43	231	0.495187	Q1
Molecular Function	GO:0015078	8	hydrogen ion transmembrane transporter activity	evm.model.JXRI01000107.1.43	140	0.481122	Q1
Molecular Function	GO:0015078	8	hydrogen ion transmembrane transporter activity	evm.model.JXRI01002367.1.1	182	0.447066	Q1
Molecular Function	GO:0015078	8	hydrogen ion transmembrane transporter activity	evm.model.JXRI01002367.1.1	260	0.449017	Q1
Molecular Function	GO:0015078	8	hydrogen ion transmembrane transporter activity	evm.model.JXRI01002367.1.1	1130	1.53214	Q3
Molecular Function	GO:0015078	8	hydrogen ion transmembrane transporter activity	evm.model.JXRI01000157.1.11	567	2.86561	Q4
Molecular Function	GO:0015078	8	hydrogen ion transmembrane transporter activity	evm.model.JXRI01000157.1.11	583	1.57214	Q3
Molecular Function	GO:0015078	8	hydrogen ion transmembrane transporter activity	evm.model.JXRI01000205.1.17	371	0.599532	Q2
Molecular Function	GO:0015078	8	hydrogen ion transmembrane transporter activity	evm.model.JXRI01000205.1.17	19	0.62262	Q2
Molecular Function	GO:0015078	8	hydrogen ion transmembrane transporter activity	evm.model.JXRI01001485.1.7	128	1.54881	Q3
Molecular Function	GO:0015078	8	hydrogen ion transmembrane transporter activity	evm.model.JXRI01001485.1.7	46	0.566809	Q2
Molecular Function	GO:0015078	8	hydrogen ion transmembrane transporter activity	evm.model.JXRI01000452.1.11	49	0.539206	Q2
Molecular Function	GO:0015078	8	hydrogen ion transmembrane transporter activity	evm.model.JXRI01000452.1.11	141	2.04339	Q4
Molecular Function	GO:0015078	8	hydrogen ion transmembrane transporter activity	evm.model.JXRI01000315.1.28	65	0.2928	Q1
Molecular Function	GO:0015078	8	hydrogen ion transmembrane transporter activity	evm.model.JXRI01000315.1.28	58	1.7283	Q3
Molecular Function	GO:0003735	2	structural constituent of ribosome	evm.model.JXRI01000283.1.23	7	1.67688	Q3
Molecular Function	GO:0003735	2	structural constituent of ribosome	evm.model.JXRI01000283.1.23	13	0.489481	Q1
Molecular Function	GO:0003735	2	structural constituent of ribosome	evm.model.JXRI01000188.1.31	63	2.66378	Q4
Molecular Function	GO:0003735	2	structural constituent of ribosome	evm.model.JXRI01000386.1.10	46	2.18383	Q4
Molecular Function	GO:0003735	2	structural constituent of ribosome	evm.model.JXRI01000341.1.24	75	0.597406	Q2
Molecular Function	GO:0003735	2	structural constituent of ribosome	evm.model.JXRI01000341.1.24	62	2.28642	Q4
Molecular Function	GO:0003735	2	structural constituent of ribosome	evm.model.JXRI01000209.1.18	116	1.56671	Q3
Molecular Function	GO:0003735	2	structural constituent of ribosome	evm.model.JXRI01000209.1.18	21	15.5875	Q4
Molecular Function	GO:0003735	2	structural constituent of ribosome	evm.model.JXRI01000047.1.23	181	2.34811	Q4
Molecular Function	GO:0003735	2	structural constituent of ribosome	evm.model.JXRI01000556.1.9	51	1.52286	Q3
Molecular Function	GO:0003735	2	structural constituent of ribosome	evm.model.JXRI01000029.1.30	44	3.789	Q4
Molecular Function	GO:0003735	2	structural constituent of ribosome	evm.model.JXRI01000731.1.13	156	1.63361	Q3
Molecular Function	GO:0003735	2	structural constituent of ribosome	evm.model.JXRI01003013.1.1	89	0.215244	Q1
Molecular Function	GO:0003735	2	structural constituent of ribosome	evm.model.JXRI01000199.1.20	148	0.623458	Q2
Molecular Function	GO:0003735	2	structural constituent of ribosome	evm.model.JXRI01000452.1.11	49	0.539206	Q2
Molecular Function	GO:0003735	2	structural constituent of ribosome	evm.model.JXRI01000452.1.11	141	2.04339	Q4
Molecular Function	GO:0003735	2	structural constituent of ribosome	evm.model.JXRI01000016.1.24	95	0.233538	Q1
Molecular Function	GO:0003735	2	structural constituent of ribosome	evm.model.JXRI01000060.1.23	337	2.13025	Q4
Molecular Function	GO:0003735	2	structural constituent of ribosome	evm.model.JXRI01000848.1.6	202	1.89355	Q3
Molecular Function	GO:0003735	2	structural constituent of ribosome	evm.model.JXRI01000584.1.7	161	2.77943	Q4
Molecular Function	GO:0003735	2	structural constituent of ribosome	evm.model.JXRI01000584.1.7	135	1.96784	Q3
Molecular Function	GO:0003735	2	structural constituent of ribosome	evm.model.JXRI01001703.1.6	4	1.89135	Q3
Molecular Function	GO:0003735	2	structural constituent of ribosome	evm.model.JXRI01000753.1.3	14	3.16951	Q4
Molecular Function	GO:0003735	2	structural constituent of ribosome	evm.model.JXRI01000763.1.5	56	0.528416	Q2
Molecular Function	GO:0003735	2	structural constituent of ribosome	evm.model.JXRI01000129.1.18	166	2.61934	Q4
Molecular Function	GO:0003735	2	structural constituent of ribosome	evm.model.JXRI01000129.1.18	61	0.467789	Q1
Molecular Function	GO:0005496	3	steroid binding	evm.model.JXRI01002367.1.2	155	0.656164	Q2
Molecular Function	GO:0005496	3	steroid binding	evm.model.JXRI01002367.1.2	20	0.409303	Q1
Molecular Function	GO:0005496	3	steroid binding	evm.model.JXRI01002367.1.1	182	0.447066	Q1
Molecular Function	GO:0005496	3	steroid binding	evm.model.JXRI01002367.1.1	260	0.449017	Q1
Molecular Function	GO:0005496	3	steroid binding	evm.model.JXRI01002367.1.1	1130	1.53214	Q3
Molecular Function	GO:0086037	9	sodium:potassium-exchanging ATPase activity involved in regulation of cardiac muscle cell membrane potential	evm.model.JXRI01002367.1.2	155	0.656164	Q2
Molecular Function	GO:0086037	9	sodium:potassium-exchanging ATPase activity involved in regulation of cardiac muscle cell membrane potential	evm.model.JXRI01002367.1.2	20	0.409303	Q1
Molecular Function	GO:0086037	9	sodium:potassium-exchanging ATPase activity involved in regulation of cardiac muscle cell membrane potential	evm.model.JXRI01002367.1.1	182	0.447066	Q1
Molecular Function	GO:0086037	9	sodium:potassium-exchanging ATPase activity involved in regulation of cardiac muscle cell membrane potential	evm.model.JXRI01002367.1.1	260	0.449017	Q1
Molecular Function	GO:0086037	9	sodium:potassium-exchanging ATPase activity involved in regulation of cardiac muscle cell membrane potential	evm.model.JXRI01002367.1.1	1130	1.53214	Q3
Molecular Function	GO:0019829	6	cation-transporting ATPase activity	evm.model.JXRI01002367.1.2	155	0.656164	Q2
Molecular Function	GO:0019829	6	cation-transporting ATPase activity	evm.model.JXRI01002367.1.2	20	0.409303	Q1
Molecular Function	GO:0019829	6	cation-transporting ATPase activity	evm.model.JXRI01000107.1.43	231	0.495187	Q1
Molecular Function	GO:0019829	6	cation-transporting ATPase activity	evm.model.JXRI01000107.1.43	140	0.481122	Q1
Molecular Function	GO:0019829	6	cation-transporting ATPase activity	evm.model.JXRI01002367.1.1	182	0.447066	Q1
Molecular Function	GO:0019829	6	cation-transporting ATPase activity	evm.model.JXRI01002367.1.1	260	0.449017	Q1
Molecular Function	GO:0019829	6	cation-transporting ATPase activity	evm.model.JXRI01002367.1.1	1130	1.53214	Q3
Molecular Function	GO:0019829	6	cation-transporting ATPase activity	evm.model.JXRI01000157.1.11	567	2.86561	Q4
Molecular Function	GO:0019829	6	cation-transporting ATPase activity	evm.model.JXRI01000157.1.11	583	1.57214	Q3
Molecular Function	GO:0019829	6	cation-transporting ATPase activity	evm.model.JXRI01000205.1.17	371	0.599532	Q2
Molecular Function	GO:0019829	6	cation-transporting ATPase activity	evm.model.JXRI01000205.1.17	19	0.62262	Q2
Molecular Function	GO:0019829	6	cation-transporting ATPase activity	evm.model.JXRI01001485.1.7	128	1.54881	Q3
Molecular Function	GO:0019829	6	cation-transporting ATPase activity	evm.model.JXRI01001485.1.7	46	0.566809	Q2
Molecular Function	GO:0019829	6	cation-transporting ATPase activity	evm.model.JXRI01000452.1.11	49	0.539206	Q2
Molecular Function	GO:0019829	6	cation-transporting ATPase activity	evm.model.JXRI01000452.1.11	141	2.04339	Q4
Molecular Function	GO:0019829	6	cation-transporting ATPase activity	evm.model.JXRI01000315.1.28	65	0.2928	Q1
Molecular Function	GO:0019829	6	cation-transporting ATPase activity	evm.model.JXRI01000315.1.28	58	1.7283	Q3
Molecular Function	GO:0031406	4	carboxylic acid binding	evm.model.JXRI01000028.1.40_evm.model.JXRI01000028.1.41	120	0.172254	Q1
Molecular Function	GO:0031406	4	carboxylic acid binding	evm.model.JXRI01000101.1.18	214	2.28448	Q4
Molecular Function	GO:0031406	4	carboxylic acid binding	evm.model.JXRI01000272.1.12	36	0.555481	Q2
Molecular Function	GO:0031406	4	carboxylic acid binding	evm.model.JXRI01002134.1.2	213	1.54483	Q3
Molecular Function	GO:0031420	5	alkali metal ion binding	evm.model.JXRI01002367.1.2	155	0.656164	Q2
Molecular Function	GO:0031420	5	alkali metal ion binding	evm.model.JXRI01002367.1.2	20	0.409303	Q1
Molecular Function	GO:0031420	5	alkali metal ion binding	evm.model.JXRI01002367.1.1	182	0.447066	Q1
Molecular Function	GO:0031420	5	alkali metal ion binding	evm.model.JXRI01002367.1.1	260	0.449017	Q1
Molecular Function	GO:0031420	5	alkali metal ion binding	evm.model.JXRI01002367.1.1	1130	1.53214	Q3
Molecular Function	GO:0004812	5	aminoacyl-tRNA ligase activity	evm.model.JXRI01000340.1.7_evm.model.JXRI01000340.1.8	252	0.54251	Q2
Molecular Function	GO:0004812	5	aminoacyl-tRNA ligase activity	evm.model.JXRI01000784.1.3	409	2.68938	Q4
Molecular Function	GO:0004812	5	aminoacyl-tRNA ligase activity	evm.model.JXRI01000526.1.12	303	0.615501	Q2
Molecular Function	GO:1990239	3	steroid hormone binding	evm.model.JXRI01002367.1.2	155	0.656164	Q2
Molecular Function	GO:1990239	3	steroid hormone binding	evm.model.JXRI01002367.1.2	20	0.409303	Q1
Molecular Function	GO:1990239	3	steroid hormone binding	evm.model.JXRI01002367.1.1	182	0.447066	Q1
Molecular Function	GO:1990239	3	steroid hormone binding	evm.model.JXRI01002367.1.1	260	0.449017	Q1
Molecular Function	GO:1990239	3	steroid hormone binding	evm.model.JXRI01002367.1.1	1130	1.53214	Q3
Molecular Function	GO:0000287	5	magnesium ion binding	evm.model.JXRI01000404.1.12	40	1.6772	Q3
Molecular Function	GO:0000287	5	magnesium ion binding	evm.model.JXRI01000404.1.12	192	5.34555	Q4
Molecular Function	GO:0000287	5	magnesium ion binding	evm.model.JXRI01000404.1.12	114	1.78259	Q3
Molecular Function	GO:0000287	5	magnesium ion binding	evm.model.JXRI01000404.1.12	51	0.412387	Q1
Molecular Function	GO:0000287	5	magnesium ion binding	evm.model.JXRI01000404.1.12	62	0.475358	Q1
Molecular Function	GO:0000287	5	magnesium ion binding	evm.model.JXRI01000272.1.12	36	0.555481	Q2
Molecular Function	GO:0000287	5	magnesium ion binding	evm.model.JXRI01002134.1.2	213	1.54483	Q3
Molecular Function	GO:0031593	5	polyubiquitin binding	evm.model.JXRI01000375.1.4	388	0.658248	Q2
Molecular Function	GO:0031593	5	polyubiquitin binding	evm.model.JXRI01001051.1.10	130	16.802	Q4
Molecular Function	GO:0031593	5	polyubiquitin binding	evm.model.JXRI01001051.1.10	122	2.33584	Q4
Molecular Function	GO:0031593	5	polyubiquitin binding	evm.model.JXRI01000954.1.4	472	0.45856	Q1
Molecular Function	GO:0031593	5	polyubiquitin binding	evm.model.JXRI01000954.1.4	225	1.95223	Q3
Molecular Function	GO:0031593	5	polyubiquitin binding	evm.model.JXRI01000954.1.4	581	0.376785	Q1
Molecular Function	GO:0031593	5	polyubiquitin binding	evm.model.JXRI01000954.1.4	491	1.66736	Q3
Molecular Function	GO:0015075	4	ion transmembrane transporter activity	evm.model.JXRI01002367.1.1	182	0.447066	Q1
Molecular Function	GO:0015075	4	ion transmembrane transporter activity	evm.model.JXRI01002367.1.1	260	0.449017	Q1
Molecular Function	GO:0015075	4	ion transmembrane transporter activity	evm.model.JXRI01002367.1.1	1130	1.53214	Q3
Molecular Function	GO:0015075	4	ion transmembrane transporter activity	evm.model.JXRI01000205.1.17	371	0.599532	Q2
Molecular Function	GO:0015075	4	ion transmembrane transporter activity	evm.model.JXRI01000205.1.17	19	0.62262	Q2
Molecular Function	GO:0015075	4	ion transmembrane transporter activity	evm.model.JXRI01001485.1.7	128	1.54881	Q3
Molecular Function	GO:0015075	4	ion transmembrane transporter activity	evm.model.JXRI01001485.1.7	46	0.566809	Q2
Molecular Function	GO:0015075	4	ion transmembrane transporter activity	evm.model.JXRI01000315.1.28	65	0.2928	Q1
Molecular Function	GO:0015075	4	ion transmembrane transporter activity	evm.model.JXRI01000315.1.28	58	1.7283	Q3
Molecular Function	GO:0015075	4	ion transmembrane transporter activity	evm.model.JXRI01002367.1.2	155	0.656164	Q2
Molecular Function	GO:0015075	4	ion transmembrane transporter activity	evm.model.JXRI01002367.1.2	20	0.409303	Q1
Molecular Function	GO:0015075	4	ion transmembrane transporter activity	evm.model.JXRI01000107.1.43	231	0.495187	Q1
Molecular Function	GO:0015075	4	ion transmembrane transporter activity	evm.model.JXRI01000107.1.43	140	0.481122	Q1
Molecular Function	GO:0015075	4	ion transmembrane transporter activity	evm.model.JXRI01001099.1.5.1	276	0.547393	Q2
Molecular Function	GO:0015075	4	ion transmembrane transporter activity	evm.model.JXRI01001099.1.5.1	284	2.18148	Q4
Molecular Function	GO:0015075	4	ion transmembrane transporter activity	evm.model.JXRI01001099.1.5.1	307	1.55434	Q3
Molecular Function	GO:0015075	4	ion transmembrane transporter activity	evm.model.JXRI01001099.1.5.1	300	1.52632	Q3
Molecular Function	GO:0015075	4	ion transmembrane transporter activity	evm.model.JXRI01000157.1.11	567	2.86561	Q4
Molecular Function	GO:0015075	4	ion transmembrane transporter activity	evm.model.JXRI01000157.1.11	583	1.57214	Q3
Molecular Function	GO:0015075	4	ion transmembrane transporter activity	evm.model.JXRI01000452.1.11	49	0.539206	Q2
Molecular Function	GO:0015075	4	ion transmembrane transporter activity	evm.model.JXRI01000452.1.11	141	2.04339	Q4
Molecular Function	GO:0015075	4	ion transmembrane transporter activity	evm.model.JXRI01000522.1.3_evm.model.JXRI01000522.1.4	231	1.70347	Q3
Molecular Function	GO:0051087	3	chaperone binding	evm.model.JXRI01002367.1.2	155	0.656164	Q2
Molecular Function	GO:0051087	3	chaperone binding	evm.model.JXRI01002367.1.2	20	0.409303	Q1
Molecular Function	GO:0051087	3	chaperone binding	evm.model.JXRI01002367.1.1	182	0.447066	Q1
Molecular Function	GO:0051087	3	chaperone binding	evm.model.JXRI01002367.1.1	260	0.449017	Q1
Molecular Function	GO:0051087	3	chaperone binding	evm.model.JXRI01002367.1.1	1130	1.53214	Q3
Molecular Function	GO:0051087	3	chaperone binding	evm.model.JXRI01000101.1.18	214	2.28448	Q4
Molecular Function	GO:0022853	4	active ion transmembrane transporter activity	evm.model.JXRI01002367.1.2	155	0.656164	Q2
Molecular Function	GO:0022853	4	active ion transmembrane transporter activity	evm.model.JXRI01002367.1.2	20	0.409303	Q1
Molecular Function	GO:0022853	4	active ion transmembrane transporter activity	evm.model.JXRI01000107.1.43	231	0.495187	Q1
Molecular Function	GO:0022853	4	active ion transmembrane transporter activity	evm.model.JXRI01000107.1.43	140	0.481122	Q1
Molecular Function	GO:0022853	4	active ion transmembrane transporter activity	evm.model.JXRI01002367.1.1	182	0.447066	Q1
Molecular Function	GO:0022853	4	active ion transmembrane transporter activity	evm.model.JXRI01002367.1.1	260	0.449017	Q1
Molecular Function	GO:0022853	4	active ion transmembrane transporter activity	evm.model.JXRI01002367.1.1	1130	1.53214	Q3
Molecular Function	GO:0022853	4	active ion transmembrane transporter activity	evm.model.JXRI01000157.1.11	567	2.86561	Q4
Molecular Function	GO:0022853	4	active ion transmembrane transporter activity	evm.model.JXRI01000157.1.11	583	1.57214	Q3
Molecular Function	GO:0022853	4	active ion transmembrane transporter activity	evm.model.JXRI01000205.1.17	371	0.599532	Q2
Molecular Function	GO:0022853	4	active ion transmembrane transporter activity	evm.model.JXRI01000205.1.17	19	0.62262	Q2
Molecular Function	GO:0022853	4	active ion transmembrane transporter activity	evm.model.JXRI01001485.1.7	128	1.54881	Q3
Molecular Function	GO:0022853	4	active ion transmembrane transporter activity	evm.model.JXRI01001485.1.7	46	0.566809	Q2
Molecular Function	GO:0022853	4	active ion transmembrane transporter activity	evm.model.JXRI01000452.1.11	49	0.539206	Q2
Molecular Function	GO:0022853	4	active ion transmembrane transporter activity	evm.model.JXRI01000452.1.11	141	2.04339	Q4
Molecular Function	GO:0022853	4	active ion transmembrane transporter activity	evm.model.JXRI01000315.1.28	65	0.2928	Q1
Molecular Function	GO:0022853	4	active ion transmembrane transporter activity	evm.model.JXRI01000315.1.28	58	1.7283	Q3
Molecular Function	GO:0003725	5	double-stranded RNA binding	evm.model.JXRI01001650.1.2	166	1.57682	Q3
Molecular Function	GO:0003725	5	double-stranded RNA binding	evm.model.JXRI01001650.1.2	46	0.296778	Q1
Molecular Function	GO:0003725	5	double-stranded RNA binding	evm.model.JXRI01000730.1.5	713	2.16889	Q4
Molecular Function	GO:0003725	5	double-stranded RNA binding	evm.model.JXRI01000730.1.5	600	0.282369	Q1
Molecular Function	GO:0003725	5	double-stranded RNA binding	evm.model.JXRI01000730.1.5	734	0.366156	Q1
Molecular Function	GO:0003725	5	double-stranded RNA binding	evm.model.JXRI01000730.1.5	702	2.21105	Q4
Molecular Function	GO:0003725	5	double-stranded RNA binding	evm.model.JXRI01000730.1.5	495	0.338954	Q1
Molecular Function	GO:0003725	5	double-stranded RNA binding	evm.model.JXRI01000730.1.5	1297	0.598066	Q2
Molecular Function	GO:0003725	5	double-stranded RNA binding	evm.model.JXRI01000730.1.5	133	0.422308	Q1
Molecular Function	GO:0003725	5	double-stranded RNA binding	evm.model.JXRI01000730.1.5	473	1.92474	Q3
Molecular Function	GO:0043394	4	proteoglycan binding	evm.model.JXRI01002367.1.2	155	0.656164	Q2
Molecular Function	GO:0043394	4	proteoglycan binding	evm.model.JXRI01002367.1.2	20	0.409303	Q1
Molecular Function	GO:0043394	4	proteoglycan binding	evm.model.JXRI01002367.1.1	182	0.447066	Q1
Molecular Function	GO:0043394	4	proteoglycan binding	evm.model.JXRI01002367.1.1	260	0.449017	Q1
Molecular Function	GO:0043394	4	proteoglycan binding	evm.model.JXRI01002367.1.1	1130	1.53214	Q3
Molecular Function	GO:0015631	4	tubulin binding	evm.model.JXRI01000341.1.24	75	0.597406	Q2
Molecular Function	GO:0015631	4	tubulin binding	evm.model.JXRI01000341.1.24	62	2.28642	Q4
Molecular Function	GO:0015631	4	tubulin binding	evm.model.JXRI01000272.1.12	36	0.555481	Q2
Molecular Function	GO:0015631	4	tubulin binding	evm.model.JXRI01002425.1.3	96	0.626841	Q2
Molecular Function	GO:0017111	6	nucleoside-triphosphatase activity	evm.model.JXRI01000032.1.48	346	0.558437	Q2
Molecular Function	GO:0017111	6	nucleoside-triphosphatase activity	evm.model.JXRI01000032.1.48	388	0.395744	Q1
Molecular Function	GO:0017111	6	nucleoside-triphosphatase activity	evm.model.JXRI01000323.1.8	445	2.23172	Q4
Molecular Function	GO:0017111	6	nucleoside-triphosphatase activity	evm.model.JXRI01000323.1.8	181	2.16892	Q4
Molecular Function	GO:0017111	6	nucleoside-triphosphatase activity	evm.model.JXRI01000323.1.8	378	0.096368	Q1
Molecular Function	GO:0017111	6	nucleoside-triphosphatase activity	evm.model.JXRI01001002.1.7	559	2.18768	Q4
Molecular Function	GO:0017111	6	nucleoside-triphosphatase activity	evm.model.JXRI01001002.1.7	747	0.597624	Q2
Molecular Function	GO:0017111	6	nucleoside-triphosphatase activity	evm.model.JXRI01001002.1.7	238	0.651959	Q2
Molecular Function	GO:0017111	6	nucleoside-triphosphatase activity	evm.model.JXRI01001002.1.7	748	0.636368	Q2
Molecular Function	GO:0017111	6	nucleoside-triphosphatase activity	evm.model.JXRI01001002.1.7	701	0.558653	Q2
Molecular Function	GO:0017111	6	nucleoside-triphosphatase activity	evm.model.JXRI01001002.1.7	662	0.482897	Q1
Molecular Function	GO:0017111	6	nucleoside-triphosphatase activity	evm.model.JXRI01001002.1.7	552	2.53581	Q4
Molecular Function	GO:0017111	6	nucleoside-triphosphatase activity	evm.model.JXRI01001002.1.7	193	1.74453	Q3
Molecular Function	GO:0017111	6	nucleoside-triphosphatase activity	evm.model.JXRI01000375.1.4	388	0.658248	Q2
Molecular Function	GO:0017111	6	nucleoside-triphosphatase activity	evm.model.JXRI01001485.1.7	128	1.54881	Q3
Molecular Function	GO:0017111	6	nucleoside-triphosphatase activity	evm.model.JXRI01001485.1.7	46	0.566809	Q2
Molecular Function	GO:0017111	6	nucleoside-triphosphatase activity	evm.model.JXRI01000315.1.28	65	0.2928	Q1
Molecular Function	GO:0017111	6	nucleoside-triphosphatase activity	evm.model.JXRI01000315.1.28	58	1.7283	Q3
Molecular Function	GO:0017111	6	nucleoside-triphosphatase activity	evm.model.JXRI01000027.1.3	1056	0.410156	Q1
Molecular Function	GO:0017111	6	nucleoside-triphosphatase activity	evm.model.JXRI01002367.1.2	155	0.656164	Q2
Molecular Function	GO:0017111	6	nucleoside-triphosphatase activity	evm.model.JXRI01002367.1.2	20	0.409303	Q1
Molecular Function	GO:0017111	6	nucleoside-triphosphatase activity	evm.model.JXRI01000107.1.43	231	0.495187	Q1
Molecular Function	GO:0017111	6	nucleoside-triphosphatase activity	evm.model.JXRI01000107.1.43	140	0.481122	Q1
Molecular Function	GO:0017111	6	nucleoside-triphosphatase activity	evm.model.JXRI01000418.1.2	121	2.15258	Q4
Molecular Function	GO:0017111	6	nucleoside-triphosphatase activity	evm.model.JXRI01000452.1.11	49	0.539206	Q2
Molecular Function	GO:0017111	6	nucleoside-triphosphatase activity	evm.model.JXRI01000452.1.11	141	2.04339	Q4
Molecular Function	GO:0017111	6	nucleoside-triphosphatase activity	evm.model.JXRI01000401.1.6	49	1.52982	Q3
Molecular Function	GO:0017111	6	nucleoside-triphosphatase activity	evm.model.JXRI01000401.1.6	280	0.449094	Q1
Molecular Function	GO:0017111	6	nucleoside-triphosphatase activity	evm.model.JXRI01000401.1.6	619	0.322651	Q1
Molecular Function	GO:0017111	6	nucleoside-triphosphatase activity	evm.model.JXRI01000401.1.6	268	0.23909	Q1
Molecular Function	GO:0017111	6	nucleoside-triphosphatase activity	evm.model.JXRI01000553.1.2	305	2.01308	Q4
Molecular Function	GO:0017111	6	nucleoside-triphosphatase activity	evm.model.JXRI01000553.1.2	222	0.337507	Q1
Molecular Function	GO:0017111	6	nucleoside-triphosphatase activity	evm.model.JXRI01002367.1.1	182	0.447066	Q1
Molecular Function	GO:0017111	6	nucleoside-triphosphatase activity	evm.model.JXRI01002367.1.1	260	0.449017	Q1
Molecular Function	GO:0017111	6	nucleoside-triphosphatase activity	evm.model.JXRI01002367.1.1	1130	1.53214	Q3
Molecular Function	GO:0017111	6	nucleoside-triphosphatase activity	evm.model.JXRI01001051.1.10	130	16.802	Q4
Molecular Function	GO:0017111	6	nucleoside-triphosphatase activity	evm.model.JXRI01001051.1.10	122	2.33584	Q4
Molecular Function	GO:0017111	6	nucleoside-triphosphatase activity	evm.model.JXRI01001650.1.2	166	1.57682	Q3
Molecular Function	GO:0017111	6	nucleoside-triphosphatase activity	evm.model.JXRI01001650.1.2	46	0.296778	Q1
Molecular Function	GO:0017111	6	nucleoside-triphosphatase activity	evm.model.JXRI01000205.1.17	371	0.599532	Q2
Molecular Function	GO:0017111	6	nucleoside-triphosphatase activity	evm.model.JXRI01000205.1.17	19	0.62262	Q2
Molecular Function	GO:0017111	6	nucleoside-triphosphatase activity	evm.model.JXRI01000954.1.4	472	0.45856	Q1
Molecular Function	GO:0017111	6	nucleoside-triphosphatase activity	evm.model.JXRI01000954.1.4	225	1.95223	Q3
Molecular Function	GO:0017111	6	nucleoside-triphosphatase activity	evm.model.JXRI01000954.1.4	581	0.376785	Q1
Molecular Function	GO:0017111	6	nucleoside-triphosphatase activity	evm.model.JXRI01000954.1.4	491	1.66736	Q3
Molecular Function	GO:0017111	6	nucleoside-triphosphatase activity	evm.model.JXRI01000809.1.2_evm.model.JXRI01000809.1.3	93	4.01025	Q4
Molecular Function	GO:0017111	6	nucleoside-triphosphatase activity	evm.model.JXRI01000809.1.2_evm.model.JXRI01000809.1.3	76	1.76488	Q3
Molecular Function	GO:0017111	6	nucleoside-triphosphatase activity	evm.model.JXRI01000024.1.14	702	0.442646	Q1
Molecular Function	GO:0017111	6	nucleoside-triphosphatase activity	evm.model.JXRI01000157.1.11	567	2.86561	Q4
Molecular Function	GO:0017111	6	nucleoside-triphosphatase activity	evm.model.JXRI01000157.1.11	583	1.57214	Q3
Molecular Function	GO:0017111	6	nucleoside-triphosphatase activity	evm.model.JXRI01001204.1.7	238	0.461875	Q1
Molecular Function	GO:0017111	6	nucleoside-triphosphatase activity	evm.model.JXRI01001204.1.7	237	1.60221	Q3
Molecular Function	GO:0017111	6	nucleoside-triphosphatase activity	evm.model.JXRI01000101.1.18	214	2.28448	Q4
Molecular Function	GO:0008135	5	translation factor activity, RNA binding	evm.model.JXRI01000032.1.48	346	0.558437	Q2
Molecular Function	GO:0008135	5	translation factor activity, RNA binding	evm.model.JXRI01000032.1.48	388	0.395744	Q1
Molecular Function	GO:0008135	5	translation factor activity, RNA binding	evm.model.JXRI01000553.1.2	305	2.01308	Q4
Molecular Function	GO:0008135	5	translation factor activity, RNA binding	evm.model.JXRI01000553.1.2	222	0.337507	Q1
Molecular Function	GO:0008135	5	translation factor activity, RNA binding	evm.model.JXRI01000340.1.7_evm.model.JXRI01000340.1.8	252	0.54251	Q2
Molecular Function	GO:0008135	5	translation factor activity, RNA binding	evm.model.JXRI01000401.1.6	49	1.52982	Q3
Molecular Function	GO:0008135	5	translation factor activity, RNA binding	evm.model.JXRI01000401.1.6	280	0.449094	Q1
Molecular Function	GO:0008135	5	translation factor activity, RNA binding	evm.model.JXRI01000401.1.6	619	0.322651	Q1
Molecular Function	GO:0008135	5	translation factor activity, RNA binding	evm.model.JXRI01000401.1.6	268	0.23909	Q1
Molecular Function	GO:0008135	5	translation factor activity, RNA binding	evm.model.JXRI01000001.1.50.3	72	0.472904	Q1
Molecular Function	GO:0008135	5	translation factor activity, RNA binding	evm.model.JXRI01000001.1.50.3	44	0.187461	Q1
Molecular Function	GO:0008135	5	translation factor activity, RNA binding	evm.model.JXRI01000784.1.3	409	2.68938	Q4
Molecular Function	GO:0008135	5	translation factor activity, RNA binding	evm.model.JXRI01001204.1.7	238	0.461875	Q1
Molecular Function	GO:0008135	5	translation factor activity, RNA binding	evm.model.JXRI01001204.1.7	237	1.60221	Q3
Molecular Function	GO:0008135	5	translation factor activity, RNA binding	evm.model.JXRI01000843.1.2	449	0.394058	Q1
Molecular Function	GO:0017025	4	TBP-class protein binding	evm.model.JXRI01000125.1.21	190	0.563098	Q2
Molecular Function	GO:0017025	4	TBP-class protein binding	evm.model.JXRI01000375.1.4	388	0.658248	Q2
Molecular Function	GO:0017025	4	TBP-class protein binding	evm.model.JXRI01000809.1.2_evm.model.JXRI01000809.1.3	93	4.01025	Q4
Molecular Function	GO:0017025	4	TBP-class protein binding	evm.model.JXRI01000809.1.2_evm.model.JXRI01000809.1.3	76	1.76488	Q3
Molecular Function	GO:0043021	3	ribonucleoprotein complex binding	evm.model.JXRI01000032.1.48	346	0.558437	Q2
Molecular Function	GO:0043021	3	ribonucleoprotein complex binding	evm.model.JXRI01000032.1.48	388	0.395744	Q1
Molecular Function	GO:0043021	3	ribonucleoprotein complex binding	evm.model.JXRI01000553.1.2	305	2.01308	Q4
Molecular Function	GO:0043021	3	ribonucleoprotein complex binding	evm.model.JXRI01000553.1.2	222	0.337507	Q1
Molecular Function	GO:0043021	3	ribonucleoprotein complex binding	evm.model.JXRI01000001.1.50.3	72	0.472904	Q1
Molecular Function	GO:0043021	3	ribonucleoprotein complex binding	evm.model.JXRI01000001.1.50.3	44	0.187461	Q1
Molecular Function	GO:0043021	3	ribonucleoprotein complex binding	evm.model.JXRI01000101.1.18	214	2.28448	Q4
Molecular Function	GO:0043021	3	ribonucleoprotein complex binding	evm.model.JXRI01000272.1.12	36	0.555481	Q2
Molecular Function	GO:0043021	3	ribonucleoprotein complex binding	evm.model.JXRI01001380.1.8.1	105	0.615566	Q2
Molecular Function	GO:0035800	5	deubiquitinase activator activity	evm.model.JXRI01000375.1.4	388	0.658248	Q2
Molecular Function	GO:0035800	5	deubiquitinase activator activity	evm.model.JXRI01001051.1.10	130	16.802	Q4
Molecular Function	GO:0035800	5	deubiquitinase activator activity	evm.model.JXRI01001051.1.10	122	2.33584	Q4
Molecular Function	GO:0035800	5	deubiquitinase activator activity	evm.model.JXRI01000954.1.4	472	0.45856	Q1
Molecular Function	GO:0035800	5	deubiquitinase activator activity	evm.model.JXRI01000954.1.4	225	1.95223	Q3
Molecular Function	GO:0035800	5	deubiquitinase activator activity	evm.model.JXRI01000954.1.4	581	0.376785	Q1
Molecular Function	GO:0035800	5	deubiquitinase activator activity	evm.model.JXRI01000954.1.4	491	1.66736	Q3
Molecular Function	GO:0036435	6	K48-linked polyubiquitin binding	evm.model.JXRI01000375.1.4	388	0.658248	Q2
Molecular Function	GO:0036435	6	K48-linked polyubiquitin binding	evm.model.JXRI01001051.1.10	130	16.802	Q4
Molecular Function	GO:0036435	6	K48-linked polyubiquitin binding	evm.model.JXRI01001051.1.10	122	2.33584	Q4
Molecular Function	GO:0036435	6	K48-linked polyubiquitin binding	evm.model.JXRI01000954.1.4	472	0.45856	Q1
Molecular Function	GO:0036435	6	K48-linked polyubiquitin binding	evm.model.JXRI01000954.1.4	225	1.95223	Q3
Molecular Function	GO:0036435	6	K48-linked polyubiquitin binding	evm.model.JXRI01000954.1.4	581	0.376785	Q1
Molecular Function	GO:0036435	6	K48-linked polyubiquitin binding	evm.model.JXRI01000954.1.4	491	1.66736	Q3
Molecular Function	GO:0016614	3	oxidoreductase activity, acting on CH-OH group of donors	evm.model.JXRI01000175.1.10	142	0.239645	Q1
Molecular Function	GO:0016614	3	oxidoreductase activity, acting on CH-OH group of donors	evm.model.JXRI01000988.1.5	331	2.78509	Q4
Molecular Function	GO:0016614	3	oxidoreductase activity, acting on CH-OH group of donors	evm.model.JXRI01000033.1.28	395	1.53044	Q3
Molecular Function	GO:0016614	3	oxidoreductase activity, acting on CH-OH group of donors	evm.model.JXRI01000033.1.28	440	1.57453	Q3
Molecular Function	GO:0016614	3	oxidoreductase activity, acting on CH-OH group of donors	evm.model.JXRI01000033.1.28	385	23.7195	Q4
Molecular Function	GO:0016614	3	oxidoreductase activity, acting on CH-OH group of donors	evm.model.JXRI01000963.1.4	450	2.99666	Q4
Molecular Function	GO:0016614	3	oxidoreductase activity, acting on CH-OH group of donors	evm.model.JXRI01000963.1.4	93	1.73657	Q3
Molecular Function	GO:0016614	3	oxidoreductase activity, acting on CH-OH group of donors	evm.model.JXRI01000337.1.7	57	3.14729	Q4
Molecular Function	GO:0016614	3	oxidoreductase activity, acting on CH-OH group of donors	evm.model.JXRI01000581.1.2	81	2.01871	Q4
Molecular Function	GO:0016614	3	oxidoreductase activity, acting on CH-OH group of donors	evm.model.JXRI01000581.1.2	264	1.72225	Q3
Molecular Function	GO:0008017	5	microtubule binding	evm.model.JXRI01000341.1.24	75	0.597406	Q2
Molecular Function	GO:0008017	5	microtubule binding	evm.model.JXRI01000341.1.24	62	2.28642	Q4
Molecular Function	GO:0008017	5	microtubule binding	evm.model.JXRI01000272.1.12	36	0.555481	Q2
Molecular Function	GO:0008017	5	microtubule binding	evm.model.JXRI01002425.1.3	96	0.626841	Q2
Molecular Function	GO:1990381	5	ubiquitin-specific protease binding	evm.model.JXRI01000375.1.4	388	0.658248	Q2
Molecular Function	GO:1990381	5	ubiquitin-specific protease binding	evm.model.JXRI01001051.1.10	130	16.802	Q4
Molecular Function	GO:1990381	5	ubiquitin-specific protease binding	evm.model.JXRI01001051.1.10	122	2.33584	Q4
Molecular Function	GO:1990381	5	ubiquitin-specific protease binding	evm.model.JXRI01000954.1.4	472	0.45856	Q1
Molecular Function	GO:1990381	5	ubiquitin-specific protease binding	evm.model.JXRI01000954.1.4	225	1.95223	Q3
Molecular Function	GO:1990381	5	ubiquitin-specific protease binding	evm.model.JXRI01000954.1.4	581	0.376785	Q1
Molecular Function	GO:1990381	5	ubiquitin-specific protease binding	evm.model.JXRI01000954.1.4	491	1.66736	Q3
Molecular Function	GO:1990381	5	ubiquitin-specific protease binding	evm.model.JXRI01000730.1.5	713	2.16889	Q4
Molecular Function	GO:1990381	5	ubiquitin-specific protease binding	evm.model.JXRI01000730.1.5	600	0.282369	Q1
Molecular Function	GO:1990381	5	ubiquitin-specific protease binding	evm.model.JXRI01000730.1.5	734	0.366156	Q1
Molecular Function	GO:1990381	5	ubiquitin-specific protease binding	evm.model.JXRI01000730.1.5	702	2.21105	Q4
Molecular Function	GO:1990381	5	ubiquitin-specific protease binding	evm.model.JXRI01000730.1.5	495	0.338954	Q1
Molecular Function	GO:1990381	5	ubiquitin-specific protease binding	evm.model.JXRI01000730.1.5	1297	0.598066	Q2
Molecular Function	GO:1990381	5	ubiquitin-specific protease binding	evm.model.JXRI01000730.1.5	133	0.422308	Q1
Molecular Function	GO:1990381	5	ubiquitin-specific protease binding	evm.model.JXRI01000730.1.5	473	1.92474	Q3
Molecular Function	GO:0005504	3	fatty acid binding	evm.model.JXRI01000101.1.18	214	2.28448	Q4
Molecular Function	GO:0005504	3	fatty acid binding	evm.model.JXRI01000272.1.12	36	0.555481	Q2
Molecular Function	GO:0019001	5	guanyl nucleotide binding	evm.model.JXRI01002281.1.5	150	1.62393	Q3
Molecular Function	GO:0019001	5	guanyl nucleotide binding	evm.model.JXRI01000418.1.2	121	2.15258	Q4
Molecular Function	GO:0019001	5	guanyl nucleotide binding	evm.model.JXRI01000004.1.21	18	1.99511	Q3
Molecular Function	GO:0019001	5	guanyl nucleotide binding	evm.model.JXRI01000272.1.12	36	0.555481	Q2
Molecular Function	GO:0016818	4	hydrolase activity, acting on acid anhydrides, in phosphorus-containing anhydrides	evm.model.JXRI01000032.1.48	346	0.558437	Q2
Molecular Function	GO:0016818	4	hydrolase activity, acting on acid anhydrides, in phosphorus-containing anhydrides	evm.model.JXRI01000032.1.48	388	0.395744	Q1
Molecular Function	GO:0016818	4	hydrolase activity, acting on acid anhydrides, in phosphorus-containing anhydrides	evm.model.JXRI01000323.1.8	445	2.23172	Q4
Molecular Function	GO:0016818	4	hydrolase activity, acting on acid anhydrides, in phosphorus-containing anhydrides	evm.model.JXRI01000323.1.8	181	2.16892	Q4
Molecular Function	GO:0016818	4	hydrolase activity, acting on acid anhydrides, in phosphorus-containing anhydrides	evm.model.JXRI01000323.1.8	378	0.096368	Q1
Molecular Function	GO:0016818	4	hydrolase activity, acting on acid anhydrides, in phosphorus-containing anhydrides	evm.model.JXRI01001002.1.7	559	2.18768	Q4
Molecular Function	GO:0016818	4	hydrolase activity, acting on acid anhydrides, in phosphorus-containing anhydrides	evm.model.JXRI01001002.1.7	747	0.597624	Q2
Molecular Function	GO:0016818	4	hydrolase activity, acting on acid anhydrides, in phosphorus-containing anhydrides	evm.model.JXRI01001002.1.7	238	0.651959	Q2
Molecular Function	GO:0016818	4	hydrolase activity, acting on acid anhydrides, in phosphorus-containing anhydrides	evm.model.JXRI01001002.1.7	748	0.636368	Q2
Molecular Function	GO:0016818	4	hydrolase activity, acting on acid anhydrides, in phosphorus-containing anhydrides	evm.model.JXRI01001002.1.7	701	0.558653	Q2
Molecular Function	GO:0016818	4	hydrolase activity, acting on acid anhydrides, in phosphorus-containing anhydrides	evm.model.JXRI01001002.1.7	662	0.482897	Q1
Molecular Function	GO:0016818	4	hydrolase activity, acting on acid anhydrides, in phosphorus-containing anhydrides	evm.model.JXRI01001002.1.7	552	2.53581	Q4
Molecular Function	GO:0016818	4	hydrolase activity, acting on acid anhydrides, in phosphorus-containing anhydrides	evm.model.JXRI01001002.1.7	193	1.74453	Q3
Molecular Function	GO:0016818	4	hydrolase activity, acting on acid anhydrides, in phosphorus-containing anhydrides	evm.model.JXRI01000375.1.4	388	0.658248	Q2
Molecular Function	GO:0016818	4	hydrolase activity, acting on acid anhydrides, in phosphorus-containing anhydrides	evm.model.JXRI01001485.1.7	128	1.54881	Q3
Molecular Function	GO:0016818	4	hydrolase activity, acting on acid anhydrides, in phosphorus-containing anhydrides	evm.model.JXRI01001485.1.7	46	0.566809	Q2
Molecular Function	GO:0016818	4	hydrolase activity, acting on acid anhydrides, in phosphorus-containing anhydrides	evm.model.JXRI01000315.1.28	65	0.2928	Q1
Molecular Function	GO:0016818	4	hydrolase activity, acting on acid anhydrides, in phosphorus-containing anhydrides	evm.model.JXRI01000315.1.28	58	1.7283	Q3
Molecular Function	GO:0016818	4	hydrolase activity, acting on acid anhydrides, in phosphorus-containing anhydrides	evm.model.JXRI01000027.1.3	1056	0.410156	Q1
Molecular Function	GO:0016818	4	hydrolase activity, acting on acid anhydrides, in phosphorus-containing anhydrides	evm.model.JXRI01002367.1.2	155	0.656164	Q2
Molecular Function	GO:0016818	4	hydrolase activity, acting on acid anhydrides, in phosphorus-containing anhydrides	evm.model.JXRI01002367.1.2	20	0.409303	Q1
Molecular Function	GO:0016818	4	hydrolase activity, acting on acid anhydrides, in phosphorus-containing anhydrides	evm.model.JXRI01000107.1.43	231	0.495187	Q1
Molecular Function	GO:0016818	4	hydrolase activity, acting on acid anhydrides, in phosphorus-containing anhydrides	evm.model.JXRI01000107.1.43	140	0.481122	Q1
Molecular Function	GO:0016818	4	hydrolase activity, acting on acid anhydrides, in phosphorus-containing anhydrides	evm.model.JXRI01000418.1.2	121	2.15258	Q4
Molecular Function	GO:0016818	4	hydrolase activity, acting on acid anhydrides, in phosphorus-containing anhydrides	evm.model.JXRI01000452.1.11	49	0.539206	Q2
Molecular Function	GO:0016818	4	hydrolase activity, acting on acid anhydrides, in phosphorus-containing anhydrides	evm.model.JXRI01000452.1.11	141	2.04339	Q4
Molecular Function	GO:0016818	4	hydrolase activity, acting on acid anhydrides, in phosphorus-containing anhydrides	evm.model.JXRI01000401.1.6	49	1.52982	Q3
Molecular Function	GO:0016818	4	hydrolase activity, acting on acid anhydrides, in phosphorus-containing anhydrides	evm.model.JXRI01000401.1.6	280	0.449094	Q1
Molecular Function	GO:0016818	4	hydrolase activity, acting on acid anhydrides, in phosphorus-containing anhydrides	evm.model.JXRI01000401.1.6	619	0.322651	Q1
Molecular Function	GO:0016818	4	hydrolase activity, acting on acid anhydrides, in phosphorus-containing anhydrides	evm.model.JXRI01000401.1.6	268	0.23909	Q1
Molecular Function	GO:0016818	4	hydrolase activity, acting on acid anhydrides, in phosphorus-containing anhydrides	evm.model.JXRI01000553.1.2	305	2.01308	Q4
Molecular Function	GO:0016818	4	hydrolase activity, acting on acid anhydrides, in phosphorus-containing anhydrides	evm.model.JXRI01000553.1.2	222	0.337507	Q1
Molecular Function	GO:0016818	4	hydrolase activity, acting on acid anhydrides, in phosphorus-containing anhydrides	evm.model.JXRI01002367.1.1	182	0.447066	Q1
Molecular Function	GO:0016818	4	hydrolase activity, acting on acid anhydrides, in phosphorus-containing anhydrides	evm.model.JXRI01002367.1.1	260	0.449017	Q1
Molecular Function	GO:0016818	4	hydrolase activity, acting on acid anhydrides, in phosphorus-containing anhydrides	evm.model.JXRI01002367.1.1	1130	1.53214	Q3
Molecular Function	GO:0016818	4	hydrolase activity, acting on acid anhydrides, in phosphorus-containing anhydrides	evm.model.JXRI01001051.1.10	130	16.802	Q4
Molecular Function	GO:0016818	4	hydrolase activity, acting on acid anhydrides, in phosphorus-containing anhydrides	evm.model.JXRI01001051.1.10	122	2.33584	Q4
Molecular Function	GO:0016818	4	hydrolase activity, acting on acid anhydrides, in phosphorus-containing anhydrides	evm.model.JXRI01001650.1.2	166	1.57682	Q3
Molecular Function	GO:0016818	4	hydrolase activity, acting on acid anhydrides, in phosphorus-containing anhydrides	evm.model.JXRI01001650.1.2	46	0.296778	Q1
Molecular Function	GO:0016818	4	hydrolase activity, acting on acid anhydrides, in phosphorus-containing anhydrides	evm.model.JXRI01000057.1.17	228	1.61926	Q3
Molecular Function	GO:0016818	4	hydrolase activity, acting on acid anhydrides, in phosphorus-containing anhydrides	evm.model.JXRI01000205.1.17	371	0.599532	Q2
Molecular Function	GO:0016818	4	hydrolase activity, acting on acid anhydrides, in phosphorus-containing anhydrides	evm.model.JXRI01000205.1.17	19	0.62262	Q2
Molecular Function	GO:0016818	4	hydrolase activity, acting on acid anhydrides, in phosphorus-containing anhydrides	evm.model.JXRI01000954.1.4	472	0.45856	Q1
Molecular Function	GO:0016818	4	hydrolase activity, acting on acid anhydrides, in phosphorus-containing anhydrides	evm.model.JXRI01000954.1.4	225	1.95223	Q3
Molecular Function	GO:0016818	4	hydrolase activity, acting on acid anhydrides, in phosphorus-containing anhydrides	evm.model.JXRI01000954.1.4	581	0.376785	Q1
Molecular Function	GO:0016818	4	hydrolase activity, acting on acid anhydrides, in phosphorus-containing anhydrides	evm.model.JXRI01000954.1.4	491	1.66736	Q3
Molecular Function	GO:0016818	4	hydrolase activity, acting on acid anhydrides, in phosphorus-containing anhydrides	evm.model.JXRI01000809.1.2_evm.model.JXRI01000809.1.3	93	4.01025	Q4
Molecular Function	GO:0016818	4	hydrolase activity, acting on acid anhydrides, in phosphorus-containing anhydrides	evm.model.JXRI01000809.1.2_evm.model.JXRI01000809.1.3	76	1.76488	Q3
Molecular Function	GO:0016818	4	hydrolase activity, acting on acid anhydrides, in phosphorus-containing anhydrides	evm.model.JXRI01000024.1.14	702	0.442646	Q1
Molecular Function	GO:0016818	4	hydrolase activity, acting on acid anhydrides, in phosphorus-containing anhydrides	evm.model.JXRI01000157.1.11	567	2.86561	Q4
Molecular Function	GO:0016818	4	hydrolase activity, acting on acid anhydrides, in phosphorus-containing anhydrides	evm.model.JXRI01000157.1.11	583	1.57214	Q3
Molecular Function	GO:0016818	4	hydrolase activity, acting on acid anhydrides, in phosphorus-containing anhydrides	evm.model.JXRI01001204.1.7	238	0.461875	Q1
Molecular Function	GO:0016818	4	hydrolase activity, acting on acid anhydrides, in phosphorus-containing anhydrides	evm.model.JXRI01001204.1.7	237	1.60221	Q3
Molecular Function	GO:0016818	4	hydrolase activity, acting on acid anhydrides, in phosphorus-containing anhydrides	evm.model.JXRI01000101.1.18	214	2.28448	Q4
Molecular Function	GO:0015081	8	sodium ion transmembrane transporter activity	evm.model.JXRI01002367.1.2	155	0.656164	Q2
Molecular Function	GO:0015081	8	sodium ion transmembrane transporter activity	evm.model.JXRI01002367.1.2	20	0.409303	Q1
Molecular Function	GO:0015081	8	sodium ion transmembrane transporter activity	evm.model.JXRI01002367.1.1	182	0.447066	Q1
Molecular Function	GO:0015081	8	sodium ion transmembrane transporter activity	evm.model.JXRI01002367.1.1	260	0.449017	Q1
Molecular Function	GO:0015081	8	sodium ion transmembrane transporter activity	evm.model.JXRI01002367.1.1	1130	1.53214	Q3
Molecular Function	GO:0015081	8	sodium ion transmembrane transporter activity	evm.model.JXRI01001099.1.5.1	276	0.547393	Q2
Molecular Function	GO:0015081	8	sodium ion transmembrane transporter activity	evm.model.JXRI01001099.1.5.1	284	2.18148	Q4
Molecular Function	GO:0015081	8	sodium ion transmembrane transporter activity	evm.model.JXRI01001099.1.5.1	307	1.55434	Q3
Molecular Function	GO:0015081	8	sodium ion transmembrane transporter activity	evm.model.JXRI01001099.1.5.1	300	1.52632	Q3
Molecular Function	GO:0004536	5	deoxyribonuclease activity	evm.model.JXRI01000341.1.24	75	0.597406	Q2
Molecular Function	GO:0004536	5	deoxyribonuclease activity	evm.model.JXRI01000341.1.24	62	2.28642	Q4
Molecular Function	GO:0004536	5	deoxyribonuclease activity	evm.model.JXRI01000272.1.12	36	0.555481	Q2
Molecular Function	GO:0043177	3	organic acid binding	evm.model.JXRI01000028.1.40_evm.model.JXRI01000028.1.41	120	0.172254	Q1
Molecular Function	GO:0043177	3	organic acid binding	evm.model.JXRI01000101.1.18	214	2.28448	Q4
Molecular Function	GO:0043177	3	organic acid binding	evm.model.JXRI01000272.1.12	36	0.555481	Q2
Molecular Function	GO:0043177	3	organic acid binding	evm.model.JXRI01002134.1.2	213	1.54483	Q3
Molecular Function	GO:0016836	4	hydro-lyase activity	evm.model.JXRI01000145.1.24	254	0.483383	Q1
Molecular Function	GO:0016836	4	hydro-lyase activity	evm.model.JXRI01000145.1.24	162	9.63661	Q4
Molecular Function	GO:0016836	4	hydro-lyase activity	evm.model.JXRI01000988.1.5	331	2.78509	Q4
Molecular Function	GO:0033293	5	monocarboxylic acid binding	evm.model.JXRI01000101.1.18	214	2.28448	Q4
Molecular Function	GO:0033293	5	monocarboxylic acid binding	evm.model.JXRI01000272.1.12	36	0.555481	Q2
Molecular Function	GO:0016799	4	hydrolase activity, hydrolyzing N-glycosyl compounds	evm.model.JXRI01001337.1.3	164	1.51702	Q3
Molecular Function	GO:0016799	4	hydrolase activity, hydrolyzing N-glycosyl compounds	evm.model.JXRI01000341.1.24	75	0.597406	Q2
Molecular Function	GO:0016799	4	hydrolase activity, hydrolyzing N-glycosyl compounds	evm.model.JXRI01000341.1.24	62	2.28642	Q4
Molecular Function	GO:0050661	4	NADP binding	evm.model.JXRI01000145.1.24	254	0.483383	Q1
Molecular Function	GO:0050661	4	NADP binding	evm.model.JXRI01000145.1.24	162	9.63661	Q4
Molecular Function	GO:0050661	4	NADP binding	evm.model.JXRI01000963.1.4	450	2.99666	Q4
Molecular Function	GO:0050661	4	NADP binding	evm.model.JXRI01000963.1.4	93	1.73657	Q3
Molecular Function	GO:0042625	5	ATPase coupled ion transmembrane transporter activity	evm.model.JXRI01002367.1.2	155	0.656164	Q2
Molecular Function	GO:0042625	5	ATPase coupled ion transmembrane transporter activity	evm.model.JXRI01002367.1.2	20	0.409303	Q1
Molecular Function	GO:0042625	5	ATPase coupled ion transmembrane transporter activity	evm.model.JXRI01000107.1.43	231	0.495187	Q1
Molecular Function	GO:0042625	5	ATPase coupled ion transmembrane transporter activity	evm.model.JXRI01000107.1.43	140	0.481122	Q1
Molecular Function	GO:0042625	5	ATPase coupled ion transmembrane transporter activity	evm.model.JXRI01002367.1.1	182	0.447066	Q1
Molecular Function	GO:0042625	5	ATPase coupled ion transmembrane transporter activity	evm.model.JXRI01002367.1.1	260	0.449017	Q1
Molecular Function	GO:0042625	5	ATPase coupled ion transmembrane transporter activity	evm.model.JXRI01002367.1.1	1130	1.53214	Q3
Molecular Function	GO:0042625	5	ATPase coupled ion transmembrane transporter activity	evm.model.JXRI01000157.1.11	567	2.86561	Q4
Molecular Function	GO:0042625	5	ATPase coupled ion transmembrane transporter activity	evm.model.JXRI01000157.1.11	583	1.57214	Q3
Molecular Function	GO:0042625	5	ATPase coupled ion transmembrane transporter activity	evm.model.JXRI01000205.1.17	371	0.599532	Q2
Molecular Function	GO:0042625	5	ATPase coupled ion transmembrane transporter activity	evm.model.JXRI01000205.1.17	19	0.62262	Q2
Molecular Function	GO:0042625	5	ATPase coupled ion transmembrane transporter activity	evm.model.JXRI01001485.1.7	128	1.54881	Q3
Molecular Function	GO:0042625	5	ATPase coupled ion transmembrane transporter activity	evm.model.JXRI01001485.1.7	46	0.566809	Q2
Molecular Function	GO:0042625	5	ATPase coupled ion transmembrane transporter activity	evm.model.JXRI01000452.1.11	49	0.539206	Q2
Molecular Function	GO:0042625	5	ATPase coupled ion transmembrane transporter activity	evm.model.JXRI01000452.1.11	141	2.04339	Q4
Molecular Function	GO:0042625	5	ATPase coupled ion transmembrane transporter activity	evm.model.JXRI01000315.1.28	65	0.2928	Q1
Molecular Function	GO:0042625	5	ATPase coupled ion transmembrane transporter activity	evm.model.JXRI01000315.1.28	58	1.7283	Q3
Molecular Function	GO:0019888	4	protein phosphatase regulator activity	evm.model.JXRI01000087.1.22	108	0.345426	Q1
Molecular Function	GO:0019888	4	protein phosphatase regulator activity	evm.model.JXRI01000087.1.22	19	0.638047	Q2
Molecular Function	GO:0019888	4	protein phosphatase regulator activity	evm.model.JXRI01000087.1.22	121	2.1429	Q4
Molecular Function	GO:0019888	4	protein phosphatase regulator activity	evm.model.JXRI01000954.1.4	472	0.45856	Q1
Molecular Function	GO:0019888	4	protein phosphatase regulator activity	evm.model.JXRI01000954.1.4	225	1.95223	Q3
Molecular Function	GO:0019888	4	protein phosphatase regulator activity	evm.model.JXRI01000954.1.4	581	0.376785	Q1
Molecular Function	GO:0019888	4	protein phosphatase regulator activity	evm.model.JXRI01000954.1.4	491	1.66736	Q3
Molecular Function	GO:0008026	9	ATP-dependent helicase activity	evm.model.JXRI01000323.1.8	445	2.23172	Q4
Molecular Function	GO:0008026	9	ATP-dependent helicase activity	evm.model.JXRI01000323.1.8	181	2.16892	Q4
Molecular Function	GO:0008026	9	ATP-dependent helicase activity	evm.model.JXRI01000323.1.8	378	0.096368	Q1
Molecular Function	GO:0008026	9	ATP-dependent helicase activity	evm.model.JXRI01000553.1.2	305	2.01308	Q4
Molecular Function	GO:0008026	9	ATP-dependent helicase activity	evm.model.JXRI01000553.1.2	222	0.337507	Q1
Molecular Function	GO:0008026	9	ATP-dependent helicase activity	evm.model.JXRI01001650.1.2	166	1.57682	Q3
Molecular Function	GO:0008026	9	ATP-dependent helicase activity	evm.model.JXRI01001650.1.2	46	0.296778	Q1
Molecular Function	GO:0008026	9	ATP-dependent helicase activity	evm.model.JXRI01001204.1.7	238	0.461875	Q1
Molecular Function	GO:0008026	9	ATP-dependent helicase activity	evm.model.JXRI01001204.1.7	237	1.60221	Q3
Molecular Function	GO:0044769	6	ATPase activity, coupled to transmembrane movement of ions, rotational mechanism	evm.model.JXRI01000107.1.43	231	0.495187	Q1
Molecular Function	GO:0044769	6	ATPase activity, coupled to transmembrane movement of ions, rotational mechanism	evm.model.JXRI01000107.1.43	140	0.481122	Q1
Molecular Function	GO:0044769	6	ATPase activity, coupled to transmembrane movement of ions, rotational mechanism	evm.model.JXRI01000157.1.11	567	2.86561	Q4
Molecular Function	GO:0044769	6	ATPase activity, coupled to transmembrane movement of ions, rotational mechanism	evm.model.JXRI01000157.1.11	583	1.57214	Q3
Molecular Function	GO:0044769	6	ATPase activity, coupled to transmembrane movement of ions, rotational mechanism	evm.model.JXRI01000205.1.17	371	0.599532	Q2
Molecular Function	GO:0044769	6	ATPase activity, coupled to transmembrane movement of ions, rotational mechanism	evm.model.JXRI01000205.1.17	19	0.62262	Q2
Molecular Function	GO:0044769	6	ATPase activity, coupled to transmembrane movement of ions, rotational mechanism	evm.model.JXRI01001485.1.7	128	1.54881	Q3
Molecular Function	GO:0044769	6	ATPase activity, coupled to transmembrane movement of ions, rotational mechanism	evm.model.JXRI01001485.1.7	46	0.566809	Q2
Molecular Function	GO:0044769	6	ATPase activity, coupled to transmembrane movement of ions, rotational mechanism	evm.model.JXRI01000452.1.11	49	0.539206	Q2
Molecular Function	GO:0044769	6	ATPase activity, coupled to transmembrane movement of ions, rotational mechanism	evm.model.JXRI01000452.1.11	141	2.04339	Q4
Molecular Function	GO:0044769	6	ATPase activity, coupled to transmembrane movement of ions, rotational mechanism	evm.model.JXRI01000315.1.28	65	0.2928	Q1
Molecular Function	GO:0044769	6	ATPase activity, coupled to transmembrane movement of ions, rotational mechanism	evm.model.JXRI01000315.1.28	58	1.7283	Q3
Molecular Function	GO:0016746	3	transferase activity, transferring acyl groups	evm.model.JXRI01000544.1.4.1	77	2.13957	Q4
Molecular Function	GO:0016746	3	transferase activity, transferring acyl groups	evm.model.JXRI01000556.1.7	179	0.440502	Q1
Molecular Function	GO:0016746	3	transferase activity, transferring acyl groups	evm.model.JXRI01000556.1.7	75	0.605865	Q2
Molecular Function	GO:0016746	3	transferase activity, transferring acyl groups	evm.model.JXRI01000556.1.7	1017	0.514182	Q2
Molecular Function	GO:0016746	3	transferase activity, transferring acyl groups	evm.model.JXRI01000556.1.7	262	0.625762	Q2
Molecular Function	GO:0016765	3	transferase activity, transferring alkyl or aryl (other than methyl) groups	evm.model.JXRI01000784.1.3	409	2.68938	Q4
Molecular Function	GO:0016765	3	transferase activity, transferring alkyl or aryl (other than methyl) groups	evm.model.JXRI01002134.1.2	213	1.54483	Q3
Molecular Function	GO:0001882	3	nucleoside binding	evm.model.JXRI01002281.1.5	150	1.62393	Q3
Molecular Function	GO:0001882	3	nucleoside binding	evm.model.JXRI01000418.1.2	121	2.15258	Q4
Molecular Function	GO:0001882	3	nucleoside binding	evm.model.JXRI01000004.1.21	18	1.99511	Q3
Molecular Function	GO:0001882	3	nucleoside binding	evm.model.JXRI01000272.1.12	36	0.555481	Q2
Molecular Function	GO:0016853	2	isomerase activity	evm.model.JXRI01000044.1.5	154	0.619566	Q2
Molecular Function	GO:0016853	2	isomerase activity	evm.model.JXRI01000044.1.5	24	0.568614	Q2
Molecular Function	GO:0016853	2	isomerase activity	evm.model.JXRI01000175.1.10	142	0.239645	Q1
Molecular Function	GO:0016853	2	isomerase activity	evm.model.JXRI01000107.1.19	307	0.24775	Q1
Molecular Function	GO:0016853	2	isomerase activity	evm.model.JXRI01000107.1.19	405	0.562464	Q2
Molecular Function	GO:0016853	2	isomerase activity	evm.model.JXRI01000988.1.5	331	2.78509	Q4
Molecular Function	GO:0016853	2	isomerase activity	evm.model.JXRI01000544.1.4.1	77	2.13957	Q4
Molecular Function	GO:0016853	2	isomerase activity	evm.model.JXRI01000641.1.7	132	0.618879	Q2
Molecular Function	GO:0016853	2	isomerase activity	evm.model.JXRI01000146.1.14	59	0.650913	Q2
Molecular Function	GO:0016853	2	isomerase activity	evm.model.JXRI01000146.1.14	131	0.252508	Q1
Molecular Function	GO:0016853	2	isomerase activity	evm.model.JXRI01000146.1.14	97	1.88771	Q3
Molecular Function	GO:0016853	2	isomerase activity	evm.model.JXRI01000146.1.14	140	0.475746	Q1
Molecular Function	GO:0003724	8	RNA helicase activity	evm.model.JXRI01000323.1.8	445	2.23172	Q4
Molecular Function	GO:0003724	8	RNA helicase activity	evm.model.JXRI01000323.1.8	181	2.16892	Q4
Molecular Function	GO:0003724	8	RNA helicase activity	evm.model.JXRI01000323.1.8	378	0.096368	Q1
Molecular Function	GO:0003724	8	RNA helicase activity	evm.model.JXRI01000553.1.2	305	2.01308	Q4
Molecular Function	GO:0003724	8	RNA helicase activity	evm.model.JXRI01000553.1.2	222	0.337507	Q1
Molecular Function	GO:0003724	8	RNA helicase activity	evm.model.JXRI01001650.1.2	166	1.57682	Q3
Molecular Function	GO:0003724	8	RNA helicase activity	evm.model.JXRI01001650.1.2	46	0.296778	Q1
Molecular Function	GO:0003724	8	RNA helicase activity	evm.model.JXRI01001204.1.7	238	0.461875	Q1
Molecular Function	GO:0003724	8	RNA helicase activity	evm.model.JXRI01001204.1.7	237	1.60221	Q3
Molecular Function	GO:0004518	4	nuclease activity	evm.model.JXRI01001504.1.2_evm.model.JXRI01001504.1.3	528	0.224305	Q1
Molecular Function	GO:0004518	4	nuclease activity	evm.model.JXRI01000341.1.24	75	0.597406	Q2
Molecular Function	GO:0004518	4	nuclease activity	evm.model.JXRI01000341.1.24	62	2.28642	Q4
Molecular Function	GO:0004518	4	nuclease activity	evm.model.JXRI01000272.1.12	36	0.555481	Q2
Molecular Function	GO:0003676	3	nucleic acid binding	evm.model.JXRI01000032.1.48	346	0.558437	Q2
Molecular Function	GO:0003676	3	nucleic acid binding	evm.model.JXRI01000032.1.48	388	0.395744	Q1
Molecular Function	GO:0003676	3	nucleic acid binding	evm.model.JXRI01000323.1.8	445	2.23172	Q4
Molecular Function	GO:0003676	3	nucleic acid binding	evm.model.JXRI01000323.1.8	181	2.16892	Q4
Molecular Function	GO:0003676	3	nucleic acid binding	evm.model.JXRI01000323.1.8	378	0.096368	Q1
Molecular Function	GO:0003676	3	nucleic acid binding	evm.model.JXRI01000283.1.23	7	1.67688	Q3
Molecular Function	GO:0003676	3	nucleic acid binding	evm.model.JXRI01000283.1.23	13	0.489481	Q1
Molecular Function	GO:0003676	3	nucleic acid binding	evm.model.JXRI01000188.1.31	63	2.66378	Q4
Molecular Function	GO:0003676	3	nucleic acid binding	evm.model.JXRI01000227.1.20	181	0.45641	Q1
Molecular Function	GO:0003676	3	nucleic acid binding	evm.model.JXRI01000386.1.10	46	2.18383	Q4
Molecular Function	GO:0003676	3	nucleic acid binding	evm.model.JXRI01000209.1.18	116	1.56671	Q3
Molecular Function	GO:0003676	3	nucleic acid binding	evm.model.JXRI01000209.1.18	21	15.5875	Q4
Molecular Function	GO:0003676	3	nucleic acid binding	evm.model.JXRI01000254.1.10.1	240	0.578302	Q2
Molecular Function	GO:0003676	3	nucleic acid binding	evm.model.JXRI01000254.1.10.1	257	0.593226	Q2
Molecular Function	GO:0003676	3	nucleic acid binding	evm.model.JXRI01000720.1.12	57	1.51613	Q3
Molecular Function	GO:0003676	3	nucleic acid binding	evm.model.JXRI01000720.1.12	80	2.10979	Q4
Molecular Function	GO:0003676	3	nucleic acid binding	evm.model.JXRI01000029.1.30	44	3.789	Q4
Molecular Function	GO:0003676	3	nucleic acid binding	evm.model.JXRI01000731.1.13	156	1.63361	Q3
Molecular Function	GO:0003676	3	nucleic acid binding	evm.model.JXRI01000340.1.7_evm.model.JXRI01000340.1.8	252	0.54251	Q2
Molecular Function	GO:0003676	3	nucleic acid binding	evm.model.JXRI01001337.1.3	164	1.51702	Q3
Molecular Function	GO:0003676	3	nucleic acid binding	evm.model.JXRI01000054.1.24	147	0.028393	Q1
Molecular Function	GO:0003676	3	nucleic acid binding	evm.model.JXRI01000848.1.6	202	1.89355	Q3
Molecular Function	GO:0003676	3	nucleic acid binding	evm.model.JXRI01001650.1.2	166	1.57682	Q3
Molecular Function	GO:0003676	3	nucleic acid binding	evm.model.JXRI01001650.1.2	46	0.296778	Q1
Molecular Function	GO:0003676	3	nucleic acid binding	evm.model.JXRI01000001.1.50.3	72	0.472904	Q1
Molecular Function	GO:0003676	3	nucleic acid binding	evm.model.JXRI01000001.1.50.3	44	0.187461	Q1
Molecular Function	GO:0003676	3	nucleic acid binding	evm.model.JXRI01001703.1.6	4	1.89135	Q3
Molecular Function	GO:0003676	3	nucleic acid binding	evm.model.JXRI01000033.1.43	101	2.92335	Q4
Molecular Function	GO:0003676	3	nucleic acid binding	evm.model.JXRI01000730.1.5	713	2.16889	Q4
Molecular Function	GO:0003676	3	nucleic acid binding	evm.model.JXRI01000730.1.5	600	0.282369	Q1
Molecular Function	GO:0003676	3	nucleic acid binding	evm.model.JXRI01000730.1.5	734	0.366156	Q1
Molecular Function	GO:0003676	3	nucleic acid binding	evm.model.JXRI01000730.1.5	702	2.21105	Q4
Molecular Function	GO:0003676	3	nucleic acid binding	evm.model.JXRI01000730.1.5	495	0.338954	Q1
Molecular Function	GO:0003676	3	nucleic acid binding	evm.model.JXRI01000730.1.5	1297	0.598066	Q2
Molecular Function	GO:0003676	3	nucleic acid binding	evm.model.JXRI01000730.1.5	133	0.422308	Q1
Molecular Function	GO:0003676	3	nucleic acid binding	evm.model.JXRI01000730.1.5	473	1.92474	Q3
Molecular Function	GO:0003676	3	nucleic acid binding	evm.model.JXRI01000914.1.7	238	1.78164	Q3
Molecular Function	GO:0003676	3	nucleic acid binding	evm.model.JXRI01000914.1.7	213	0.224739	Q1
Molecular Function	GO:0003676	3	nucleic acid binding	evm.model.JXRI01000914.1.7	199	0.24533	Q1
Molecular Function	GO:0003676	3	nucleic acid binding	evm.model.JXRI01000914.1.7	311	0.441961	Q1
Molecular Function	GO:0003676	3	nucleic acid binding	evm.model.JXRI01000272.1.12	36	0.555481	Q2
Molecular Function	GO:0003676	3	nucleic acid binding	evm.model.JXRI01001504.1.2_evm.model.JXRI01001504.1.3	528	0.224305	Q1
Molecular Function	GO:0003676	3	nucleic acid binding	evm.model.JXRI01000341.1.24	75	0.597406	Q2
Molecular Function	GO:0003676	3	nucleic acid binding	evm.model.JXRI01000341.1.24	62	2.28642	Q4
Molecular Function	GO:0003676	3	nucleic acid binding	evm.model.JXRI01001316.1.9	38	1.69542	Q3
Molecular Function	GO:0003676	3	nucleic acid binding	evm.model.JXRI01001316.1.9	71	1.97285	Q3
Molecular Function	GO:0003676	3	nucleic acid binding	evm.model.JXRI01001316.1.9	108	0.098442	Q1
Molecular Function	GO:0003676	3	nucleic acid binding	evm.model.JXRI01001316.1.9	100	1.99842	Q3
Molecular Function	GO:0003676	3	nucleic acid binding	evm.model.JXRI01001316.1.9	48	1.9107	Q3
Molecular Function	GO:0003676	3	nucleic acid binding	evm.model.JXRI01000556.1.9	51	1.52286	Q3
Molecular Function	GO:0003676	3	nucleic acid binding	evm.model.JXRI01000047.1.23	181	2.34811	Q4
Molecular Function	GO:0003676	3	nucleic acid binding	evm.model.JXRI01000601.1.6.2	381	3.24126	Q4
Molecular Function	GO:0003676	3	nucleic acid binding	evm.model.JXRI01003013.1.1	89	0.215244	Q1
Molecular Function	GO:0003676	3	nucleic acid binding	evm.model.JXRI01000199.1.20	148	0.623458	Q2
Molecular Function	GO:0003676	3	nucleic acid binding	evm.model.JXRI01000125.1.21	190	0.563098	Q2
Molecular Function	GO:0003676	3	nucleic acid binding	evm.model.JXRI01000118.1.21	161	0.145739	Q1
Molecular Function	GO:0003676	3	nucleic acid binding	evm.model.JXRI01000118.1.21	172	0.402794	Q1
Molecular Function	GO:0003676	3	nucleic acid binding	evm.model.JXRI01000843.1.2	449	0.394058	Q1
Molecular Function	GO:0003676	3	nucleic acid binding	evm.model.JXRI01000060.1.23	337	2.13025	Q4
Molecular Function	GO:0003676	3	nucleic acid binding	evm.model.JXRI01000156.1.12.6	553	0.56729	Q2
Molecular Function	GO:0003676	3	nucleic acid binding	evm.model.JXRI01000156.1.12.6	469	0.64107	Q2
Molecular Function	GO:0003676	3	nucleic acid binding	evm.model.JXRI01000156.1.12.6	113	0.153183	Q1
Molecular Function	GO:0003676	3	nucleic acid binding	evm.model.JXRI01000401.1.6	49	1.52982	Q3
Molecular Function	GO:0003676	3	nucleic acid binding	evm.model.JXRI01000401.1.6	280	0.449094	Q1
Molecular Function	GO:0003676	3	nucleic acid binding	evm.model.JXRI01000401.1.6	619	0.322651	Q1
Molecular Function	GO:0003676	3	nucleic acid binding	evm.model.JXRI01000401.1.6	268	0.23909	Q1
Molecular Function	GO:0003676	3	nucleic acid binding	evm.model.JXRI01000553.1.2	305	2.01308	Q4
Molecular Function	GO:0003676	3	nucleic acid binding	evm.model.JXRI01000553.1.2	222	0.337507	Q1
Molecular Function	GO:0003676	3	nucleic acid binding	evm.model.JXRI01000584.1.7	161	2.77943	Q4
Molecular Function	GO:0003676	3	nucleic acid binding	evm.model.JXRI01000584.1.7	135	1.96784	Q3
Molecular Function	GO:0003676	3	nucleic acid binding	evm.model.JXRI01000784.1.3	409	2.68938	Q4
Molecular Function	GO:0003676	3	nucleic acid binding	evm.model.JXRI01000753.1.3	14	3.16951	Q4
Molecular Function	GO:0003676	3	nucleic acid binding	evm.model.JXRI01000107.1.19	307	0.24775	Q1
Molecular Function	GO:0003676	3	nucleic acid binding	evm.model.JXRI01000107.1.19	405	0.562464	Q2
Molecular Function	GO:0003676	3	nucleic acid binding	evm.model.JXRI01000404.1.12	40	1.6772	Q3
Molecular Function	GO:0003676	3	nucleic acid binding	evm.model.JXRI01000404.1.12	192	5.34555	Q4
Molecular Function	GO:0003676	3	nucleic acid binding	evm.model.JXRI01000404.1.12	114	1.78259	Q3
Molecular Function	GO:0003676	3	nucleic acid binding	evm.model.JXRI01000404.1.12	51	0.412387	Q1
Molecular Function	GO:0003676	3	nucleic acid binding	evm.model.JXRI01000404.1.12	62	0.475358	Q1
Molecular Function	GO:0003676	3	nucleic acid binding	evm.model.JXRI01001204.1.7	238	0.461875	Q1
Molecular Function	GO:0003676	3	nucleic acid binding	evm.model.JXRI01001204.1.7	237	1.60221	Q3
Molecular Function	GO:0003676	3	nucleic acid binding	evm.model.JXRI01000101.1.18	214	2.28448	Q4
Molecular Function	GO:0019104	5	DNA N-glycosylase activity	evm.model.JXRI01001337.1.3	164	1.51702	Q3
Molecular Function	GO:0019104	5	DNA N-glycosylase activity	evm.model.JXRI01000341.1.24	75	0.597406	Q2
Molecular Function	GO:0019104	5	DNA N-glycosylase activity	evm.model.JXRI01000341.1.24	62	2.28642	Q4
Molecular Function	GO:0016859	3	cis-trans isomerase activity	evm.model.JXRI01000107.1.19	307	0.24775	Q1
Molecular Function	GO:0016859	3	cis-trans isomerase activity	evm.model.JXRI01000107.1.19	405	0.562464	Q2
Molecular Function	GO:0016859	3	cis-trans isomerase activity	evm.model.JXRI01000146.1.14	59	0.650913	Q2
Molecular Function	GO:0016859	3	cis-trans isomerase activity	evm.model.JXRI01000146.1.14	131	0.252508	Q1
Molecular Function	GO:0016859	3	cis-trans isomerase activity	evm.model.JXRI01000146.1.14	97	1.88771	Q3
Molecular Function	GO:0016859	3	cis-trans isomerase activity	evm.model.JXRI01000146.1.14	140	0.475746	Q1
Molecular Function	GO:0008134	3	transcription factor binding	evm.model.JXRI01000375.1.4	388	0.658248	Q2
Molecular Function	GO:0008134	3	transcription factor binding	evm.model.JXRI01000341.1.24	75	0.597406	Q2
Molecular Function	GO:0008134	3	transcription factor binding	evm.model.JXRI01000341.1.24	62	2.28642	Q4
Molecular Function	GO:0008134	3	transcription factor binding	evm.model.JXRI01000809.1.2_evm.model.JXRI01000809.1.3	93	4.01025	Q4
Molecular Function	GO:0008134	3	transcription factor binding	evm.model.JXRI01000809.1.2_evm.model.JXRI01000809.1.3	76	1.76488	Q3
Molecular Function	GO:0008134	3	transcription factor binding	evm.model.JXRI01002425.1.3	96	0.626841	Q2
Molecular Function	GO:0008134	3	transcription factor binding	evm.model.JXRI01000331.1.20	84	0.409577	Q1
Molecular Function	GO:0008134	3	transcription factor binding	evm.model.JXRI01001337.1.3	164	1.51702	Q3
Molecular Function	GO:0008134	3	transcription factor binding	evm.model.JXRI01000125.1.21	190	0.563098	Q2
Molecular Function	GO:0008134	3	transcription factor binding	evm.model.JXRI01000101.1.18	214	2.28448	Q4
Molecular Function	GO:0003746	6	translation elongation factor activity	evm.model.JXRI01000032.1.48	346	0.558437	Q2
Molecular Function	GO:0003746	6	translation elongation factor activity	evm.model.JXRI01000032.1.48	388	0.395744	Q1
Molecular Function	GO:0003746	6	translation elongation factor activity	evm.model.JXRI01000340.1.7_evm.model.JXRI01000340.1.8	252	0.54251	Q2
Molecular Function	GO:0003746	6	translation elongation factor activity	evm.model.JXRI01000401.1.6	49	1.52982	Q3
Molecular Function	GO:0003746	6	translation elongation factor activity	evm.model.JXRI01000401.1.6	280	0.449094	Q1
Molecular Function	GO:0003746	6	translation elongation factor activity	evm.model.JXRI01000401.1.6	619	0.322651	Q1
Molecular Function	GO:0003746	6	translation elongation factor activity	evm.model.JXRI01000401.1.6	268	0.23909	Q1
Molecular Function	GO:0003746	6	translation elongation factor activity	evm.model.JXRI01000001.1.50.3	72	0.472904	Q1
Molecular Function	GO:0003746	6	translation elongation factor activity	evm.model.JXRI01000001.1.50.3	44	0.187461	Q1
Molecular Function	GO:0003746	6	translation elongation factor activity	evm.model.JXRI01000784.1.3	409	2.68938	Q4
Molecular Function	GO:0016857	4	racemase and epimerase activity, acting on carbohydrates and derivatives	evm.model.JXRI01000175.1.10	142	0.239645	Q1
Molecular Function	GO:0016857	4	racemase and epimerase activity, acting on carbohydrates and derivatives	evm.model.JXRI01000988.1.5	331	2.78509	Q4
Molecular Function	GO:0015399	4	primary active transmembrane transporter activity	evm.model.JXRI01002367.1.1	182	0.447066	Q1
Molecular Function	GO:0015399	4	primary active transmembrane transporter activity	evm.model.JXRI01002367.1.1	260	0.449017	Q1
Molecular Function	GO:0015399	4	primary active transmembrane transporter activity	evm.model.JXRI01002367.1.1	1130	1.53214	Q3
Molecular Function	GO:0015399	4	primary active transmembrane transporter activity	evm.model.JXRI01000205.1.17	371	0.599532	Q2
Molecular Function	GO:0015399	4	primary active transmembrane transporter activity	evm.model.JXRI01000205.1.17	19	0.62262	Q2
Molecular Function	GO:0015399	4	primary active transmembrane transporter activity	evm.model.JXRI01001485.1.7	128	1.54881	Q3
Molecular Function	GO:0015399	4	primary active transmembrane transporter activity	evm.model.JXRI01001485.1.7	46	0.566809	Q2
Molecular Function	GO:0015399	4	primary active transmembrane transporter activity	evm.model.JXRI01000057.1.17	228	1.61926	Q3
Molecular Function	GO:0015399	4	primary active transmembrane transporter activity	evm.model.JXRI01000315.1.28	65	0.2928	Q1
Molecular Function	GO:0015399	4	primary active transmembrane transporter activity	evm.model.JXRI01000315.1.28	58	1.7283	Q3
Molecular Function	GO:0015399	4	primary active transmembrane transporter activity	evm.model.JXRI01001380.1.8.1	105	0.615566	Q2
Molecular Function	GO:0015399	4	primary active transmembrane transporter activity	evm.model.JXRI01002367.1.2	155	0.656164	Q2
Molecular Function	GO:0015399	4	primary active transmembrane transporter activity	evm.model.JXRI01002367.1.2	20	0.409303	Q1
Molecular Function	GO:0015399	4	primary active transmembrane transporter activity	evm.model.JXRI01000107.1.43	231	0.495187	Q1
Molecular Function	GO:0015399	4	primary active transmembrane transporter activity	evm.model.JXRI01000107.1.43	140	0.481122	Q1
Molecular Function	GO:0015399	4	primary active transmembrane transporter activity	evm.model.JXRI01000157.1.11	567	2.86561	Q4
Molecular Function	GO:0015399	4	primary active transmembrane transporter activity	evm.model.JXRI01000157.1.11	583	1.57214	Q3
Molecular Function	GO:0015399	4	primary active transmembrane transporter activity	evm.model.JXRI01000452.1.11	49	0.539206	Q2
Molecular Function	GO:0015399	4	primary active transmembrane transporter activity	evm.model.JXRI01000452.1.11	141	2.04339	Q4
Molecular Function	GO:0030955	6	potassium ion binding	evm.model.JXRI01002367.1.2	155	0.656164	Q2
Molecular Function	GO:0030955	6	potassium ion binding	evm.model.JXRI01002367.1.2	20	0.409303	Q1
Molecular Function	GO:0030955	6	potassium ion binding	evm.model.JXRI01002367.1.1	182	0.447066	Q1
Molecular Function	GO:0030955	6	potassium ion binding	evm.model.JXRI01002367.1.1	260	0.449017	Q1
Molecular Function	GO:0030955	6	potassium ion binding	evm.model.JXRI01002367.1.1	1130	1.53214	Q3
Molecular Function	GO:0003697	5	single-stranded DNA binding	evm.model.JXRI01001650.1.2	166	1.57682	Q3
Molecular Function	GO:0003697	5	single-stranded DNA binding	evm.model.JXRI01001650.1.2	46	0.296778	Q1
Molecular Function	GO:0003697	5	single-stranded DNA binding	evm.model.JXRI01000272.1.12	36	0.555481	Q2
Molecular Function	GO:0042288	5	MHC class I protein binding	evm.model.JXRI01000375.1.4	388	0.658248	Q2
Molecular Function	GO:0042288	5	MHC class I protein binding	evm.model.JXRI01001051.1.10	130	16.802	Q4
Molecular Function	GO:0042288	5	MHC class I protein binding	evm.model.JXRI01001051.1.10	122	2.33584	Q4
Molecular Function	GO:0042288	5	MHC class I protein binding	evm.model.JXRI01000954.1.4	472	0.45856	Q1
Molecular Function	GO:0042288	5	MHC class I protein binding	evm.model.JXRI01000954.1.4	225	1.95223	Q3
Molecular Function	GO:0042288	5	MHC class I protein binding	evm.model.JXRI01000954.1.4	581	0.376785	Q1
Molecular Function	GO:0042288	5	MHC class I protein binding	evm.model.JXRI01000954.1.4	491	1.66736	Q3
Molecular Function	GO:0036442	7	hydrogen-exporting ATPase activity	evm.model.JXRI01000107.1.43	231	0.495187	Q1
Molecular Function	GO:0036442	7	hydrogen-exporting ATPase activity	evm.model.JXRI01000107.1.43	140	0.481122	Q1
Molecular Function	GO:0036442	7	hydrogen-exporting ATPase activity	evm.model.JXRI01000157.1.11	567	2.86561	Q4
Molecular Function	GO:0036442	7	hydrogen-exporting ATPase activity	evm.model.JXRI01000157.1.11	583	1.57214	Q3
Molecular Function	GO:0036442	7	hydrogen-exporting ATPase activity	evm.model.JXRI01000205.1.17	371	0.599532	Q2
Molecular Function	GO:0036442	7	hydrogen-exporting ATPase activity	evm.model.JXRI01000205.1.17	19	0.62262	Q2
Molecular Function	GO:0036442	7	hydrogen-exporting ATPase activity	evm.model.JXRI01001485.1.7	128	1.54881	Q3
Molecular Function	GO:0036442	7	hydrogen-exporting ATPase activity	evm.model.JXRI01001485.1.7	46	0.566809	Q2
Molecular Function	GO:0036442	7	hydrogen-exporting ATPase activity	evm.model.JXRI01000452.1.11	49	0.539206	Q2
Molecular Function	GO:0036442	7	hydrogen-exporting ATPase activity	evm.model.JXRI01000452.1.11	141	2.04339	Q4
Molecular Function	GO:0036442	7	hydrogen-exporting ATPase activity	evm.model.JXRI01000315.1.28	65	0.2928	Q1
Molecular Function	GO:0036442	7	hydrogen-exporting ATPase activity	evm.model.JXRI01000315.1.28	58	1.7283	Q3
Molecular Function	GO:0004004	9	ATP-dependent RNA helicase activity	evm.model.JXRI01000323.1.8	445	2.23172	Q4
Molecular Function	GO:0004004	9	ATP-dependent RNA helicase activity	evm.model.JXRI01000323.1.8	181	2.16892	Q4
Molecular Function	GO:0004004	9	ATP-dependent RNA helicase activity	evm.model.JXRI01000323.1.8	378	0.096368	Q1
Molecular Function	GO:0004004	9	ATP-dependent RNA helicase activity	evm.model.JXRI01000553.1.2	305	2.01308	Q4
Molecular Function	GO:0004004	9	ATP-dependent RNA helicase activity	evm.model.JXRI01000553.1.2	222	0.337507	Q1
Molecular Function	GO:0004004	9	ATP-dependent RNA helicase activity	evm.model.JXRI01001650.1.2	166	1.57682	Q3
Molecular Function	GO:0004004	9	ATP-dependent RNA helicase activity	evm.model.JXRI01001650.1.2	46	0.296778	Q1
Molecular Function	GO:0004004	9	ATP-dependent RNA helicase activity	evm.model.JXRI01001204.1.7	238	0.461875	Q1
Molecular Function	GO:0004004	9	ATP-dependent RNA helicase activity	evm.model.JXRI01001204.1.7	237	1.60221	Q3
Molecular Function	GO:0022804	3	active transmembrane transporter activity	evm.model.JXRI01002367.1.1	182	0.447066	Q1
Molecular Function	GO:0022804	3	active transmembrane transporter activity	evm.model.JXRI01002367.1.1	260	0.449017	Q1
Molecular Function	GO:0022804	3	active transmembrane transporter activity	evm.model.JXRI01002367.1.1	1130	1.53214	Q3
Molecular Function	GO:0022804	3	active transmembrane transporter activity	evm.model.JXRI01000205.1.17	371	0.599532	Q2
Molecular Function	GO:0022804	3	active transmembrane transporter activity	evm.model.JXRI01000205.1.17	19	0.62262	Q2
Molecular Function	GO:0022804	3	active transmembrane transporter activity	evm.model.JXRI01001485.1.7	128	1.54881	Q3
Molecular Function	GO:0022804	3	active transmembrane transporter activity	evm.model.JXRI01001485.1.7	46	0.566809	Q2
Molecular Function	GO:0022804	3	active transmembrane transporter activity	evm.model.JXRI01000057.1.17	228	1.61926	Q3
Molecular Function	GO:0022804	3	active transmembrane transporter activity	evm.model.JXRI01000315.1.28	65	0.2928	Q1
Molecular Function	GO:0022804	3	active transmembrane transporter activity	evm.model.JXRI01000315.1.28	58	1.7283	Q3
Molecular Function	GO:0022804	3	active transmembrane transporter activity	evm.model.JXRI01001380.1.8.1	105	0.615566	Q2
Molecular Function	GO:0022804	3	active transmembrane transporter activity	evm.model.JXRI01002367.1.2	155	0.656164	Q2
Molecular Function	GO:0022804	3	active transmembrane transporter activity	evm.model.JXRI01002367.1.2	20	0.409303	Q1
Molecular Function	GO:0022804	3	active transmembrane transporter activity	evm.model.JXRI01000107.1.43	231	0.495187	Q1
Molecular Function	GO:0022804	3	active transmembrane transporter activity	evm.model.JXRI01000107.1.43	140	0.481122	Q1
Molecular Function	GO:0022804	3	active transmembrane transporter activity	evm.model.JXRI01001099.1.5.1	276	0.547393	Q2
Molecular Function	GO:0022804	3	active transmembrane transporter activity	evm.model.JXRI01001099.1.5.1	284	2.18148	Q4
Molecular Function	GO:0022804	3	active transmembrane transporter activity	evm.model.JXRI01001099.1.5.1	307	1.55434	Q3
Molecular Function	GO:0022804	3	active transmembrane transporter activity	evm.model.JXRI01001099.1.5.1	300	1.52632	Q3
Molecular Function	GO:0022804	3	active transmembrane transporter activity	evm.model.JXRI01000157.1.11	567	2.86561	Q4
Molecular Function	GO:0022804	3	active transmembrane transporter activity	evm.model.JXRI01000157.1.11	583	1.57214	Q3
Molecular Function	GO:0022804	3	active transmembrane transporter activity	evm.model.JXRI01000452.1.11	49	0.539206	Q2
Molecular Function	GO:0022804	3	active transmembrane transporter activity	evm.model.JXRI01000452.1.11	141	2.04339	Q4
Molecular Function	GO:0051117	4	ATPase binding	evm.model.JXRI01002367.1.2	155	0.656164	Q2
Molecular Function	GO:0051117	4	ATPase binding	evm.model.JXRI01002367.1.2	20	0.409303	Q1
Molecular Function	GO:0051117	4	ATPase binding	evm.model.JXRI01002367.1.1	182	0.447066	Q1
Molecular Function	GO:0051117	4	ATPase binding	evm.model.JXRI01002367.1.1	260	0.449017	Q1
Molecular Function	GO:0051117	4	ATPase binding	evm.model.JXRI01002367.1.1	1130	1.53214	Q3
Molecular Function	GO:0051117	4	ATPase binding	evm.model.JXRI01000452.1.11	49	0.539206	Q2
Molecular Function	GO:0051117	4	ATPase binding	evm.model.JXRI01000452.1.11	141	2.04339	Q4
Molecular Function	GO:0051117	4	ATPase binding	evm.model.JXRI01000315.1.28	65	0.2928	Q1
Molecular Function	GO:0051117	4	ATPase binding	evm.model.JXRI01000315.1.28	58	1.7283	Q3
Molecular Function	GO:0008186	9	RNA-dependent ATPase activity	evm.model.JXRI01000323.1.8	445	2.23172	Q4
Molecular Function	GO:0008186	9	RNA-dependent ATPase activity	evm.model.JXRI01000323.1.8	181	2.16892	Q4
Molecular Function	GO:0008186	9	RNA-dependent ATPase activity	evm.model.JXRI01000323.1.8	378	0.096368	Q1
Molecular Function	GO:0008186	9	RNA-dependent ATPase activity	evm.model.JXRI01000553.1.2	305	2.01308	Q4
Molecular Function	GO:0008186	9	RNA-dependent ATPase activity	evm.model.JXRI01000553.1.2	222	0.337507	Q1
Molecular Function	GO:0008186	9	RNA-dependent ATPase activity	evm.model.JXRI01001650.1.2	166	1.57682	Q3
Molecular Function	GO:0008186	9	RNA-dependent ATPase activity	evm.model.JXRI01001650.1.2	46	0.296778	Q1
Molecular Function	GO:0008186	9	RNA-dependent ATPase activity	evm.model.JXRI01001204.1.7	238	0.461875	Q1
Molecular Function	GO:0008186	9	RNA-dependent ATPase activity	evm.model.JXRI01001204.1.7	237	1.60221	Q3
Molecular Function	GO:0043395	3	heparan sulfate proteoglycan binding	evm.model.JXRI01002367.1.2	155	0.656164	Q2
Molecular Function	GO:0043395	3	heparan sulfate proteoglycan binding	evm.model.JXRI01002367.1.2	20	0.409303	Q1
Molecular Function	GO:0043395	3	heparan sulfate proteoglycan binding	evm.model.JXRI01002367.1.1	182	0.447066	Q1
Molecular Function	GO:0043395	3	heparan sulfate proteoglycan binding	evm.model.JXRI01002367.1.1	260	0.449017	Q1
Molecular Function	GO:0043395	3	heparan sulfate proteoglycan binding	evm.model.JXRI01002367.1.1	1130	1.53214	Q3
Molecular Function	GO:0048037	2	cofactor binding	evm.model.JXRI01000145.1.24	254	0.483383	Q1
Molecular Function	GO:0048037	2	cofactor binding	evm.model.JXRI01000145.1.24	162	9.63661	Q4
Molecular Function	GO:0048037	2	cofactor binding	evm.model.JXRI01000601.1.6.2	381	3.24126	Q4
Molecular Function	GO:0048037	2	cofactor binding	evm.model.JXRI01000963.1.4	450	2.99666	Q4
Molecular Function	GO:0048037	2	cofactor binding	evm.model.JXRI01000963.1.4	93	1.73657	Q3
Molecular Function	GO:0048037	2	cofactor binding	evm.model.JXRI01000204.1.22	440	0.510544	Q2
Molecular Function	GO:0048037	2	cofactor binding	evm.model.JXRI01000204.1.22	435	4.4519	Q4
Molecular Function	GO:0048037	2	cofactor binding	evm.model.JXRI01000341.1.24	75	0.597406	Q2
Molecular Function	GO:0048037	2	cofactor binding	evm.model.JXRI01000341.1.24	62	2.28642	Q4
Molecular Function	GO:0048037	2	cofactor binding	evm.model.JXRI01000980.1.3	92	0.54008	Q2
Molecular Function	GO:0048037	2	cofactor binding	evm.model.JXRI01000980.1.3	79	3.90658	Q4
Molecular Function	GO:0003727	5	single-stranded RNA binding	evm.model.JXRI01000107.1.19	307	0.24775	Q1
Molecular Function	GO:0003727	5	single-stranded RNA binding	evm.model.JXRI01000107.1.19	405	0.562464	Q2
Molecular Function	GO:0003727	5	single-stranded RNA binding	evm.model.JXRI01000553.1.2	305	2.01308	Q4
Molecular Function	GO:0003727	5	single-stranded RNA binding	evm.model.JXRI01000553.1.2	222	0.337507	Q1
Molecular Function	GO:0003727	5	single-stranded RNA binding	evm.model.JXRI01000125.1.21	190	0.563098	Q2
Molecular Function	GO:0003727	5	single-stranded RNA binding	evm.model.JXRI01000118.1.21	161	0.145739	Q1
Molecular Function	GO:0003727	5	single-stranded RNA binding	evm.model.JXRI01000118.1.21	172	0.402794	Q1
Molecular Function	GO:0003727	5	single-stranded RNA binding	evm.model.JXRI01000254.1.10.1	240	0.578302	Q2
Molecular Function	GO:0003727	5	single-stranded RNA binding	evm.model.JXRI01000254.1.10.1	257	0.593226	Q2
Molecular Function	GO:0003727	5	single-stranded RNA binding	evm.model.JXRI01000054.1.24	147	0.028393	Q1
Molecular Function	GO:0015079	8	potassium ion transmembrane transporter activity	evm.model.JXRI01002367.1.2	155	0.656164	Q2
Molecular Function	GO:0015079	8	potassium ion transmembrane transporter activity	evm.model.JXRI01002367.1.2	20	0.409303	Q1
Molecular Function	GO:0015079	8	potassium ion transmembrane transporter activity	evm.model.JXRI01002367.1.1	182	0.447066	Q1
Molecular Function	GO:0015079	8	potassium ion transmembrane transporter activity	evm.model.JXRI01002367.1.1	260	0.449017	Q1
Molecular Function	GO:0015079	8	potassium ion transmembrane transporter activity	evm.model.JXRI01002367.1.1	1130	1.53214	Q3
Molecular Function	GO:0002020	4	protease binding	evm.model.JXRI01000375.1.4	388	0.658248	Q2
Molecular Function	GO:0002020	4	protease binding	evm.model.JXRI01001051.1.10	130	16.802	Q4
Molecular Function	GO:0002020	4	protease binding	evm.model.JXRI01001051.1.10	122	2.33584	Q4
Molecular Function	GO:0002020	4	protease binding	evm.model.JXRI01000157.1.11	567	2.86561	Q4
Molecular Function	GO:0002020	4	protease binding	evm.model.JXRI01000157.1.11	583	1.57214	Q3
Molecular Function	GO:0002020	4	protease binding	evm.model.JXRI01000954.1.4	472	0.45856	Q1
Molecular Function	GO:0002020	4	protease binding	evm.model.JXRI01000954.1.4	225	1.95223	Q3
Molecular Function	GO:0002020	4	protease binding	evm.model.JXRI01000954.1.4	581	0.376785	Q1
Molecular Function	GO:0002020	4	protease binding	evm.model.JXRI01000954.1.4	491	1.66736	Q3
Molecular Function	GO:0002020	4	protease binding	evm.model.JXRI01000730.1.5	713	2.16889	Q4
Molecular Function	GO:0002020	4	protease binding	evm.model.JXRI01000730.1.5	600	0.282369	Q1
Molecular Function	GO:0002020	4	protease binding	evm.model.JXRI01000730.1.5	734	0.366156	Q1
Molecular Function	GO:0002020	4	protease binding	evm.model.JXRI01000730.1.5	702	2.21105	Q4
Molecular Function	GO:0002020	4	protease binding	evm.model.JXRI01000730.1.5	495	0.338954	Q1
Molecular Function	GO:0002020	4	protease binding	evm.model.JXRI01000730.1.5	1297	0.598066	Q2
Molecular Function	GO:0002020	4	protease binding	evm.model.JXRI01000730.1.5	133	0.422308	Q1
Molecular Function	GO:0002020	4	protease binding	evm.model.JXRI01000730.1.5	473	1.92474	Q3
Molecular Function	GO:0002020	4	protease binding	evm.model.JXRI01000061.1.4	127	7.31604	Q4
Molecular Function	GO:0002020	4	protease binding	evm.model.JXRI01000061.1.4	39	0.556747	Q2
Molecular Function	GO:0032549	4	ribonucleoside binding	evm.model.JXRI01002281.1.5	150	1.62393	Q3
Molecular Function	GO:0032549	4	ribonucleoside binding	evm.model.JXRI01000418.1.2	121	2.15258	Q4
Molecular Function	GO:0032549	4	ribonucleoside binding	evm.model.JXRI01000004.1.21	18	1.99511	Q3
Molecular Function	GO:0032549	4	ribonucleoside binding	evm.model.JXRI01000272.1.12	36	0.555481	Q2
Molecular Function	GO:0001540	4	beta-amyloid binding	evm.model.JXRI01002367.1.2	155	0.656164	Q2
Molecular Function	GO:0001540	4	beta-amyloid binding	evm.model.JXRI01002367.1.2	20	0.409303	Q1
Molecular Function	GO:0001540	4	beta-amyloid binding	evm.model.JXRI01002367.1.1	182	0.447066	Q1
Molecular Function	GO:0001540	4	beta-amyloid binding	evm.model.JXRI01002367.1.1	260	0.449017	Q1
Molecular Function	GO:0001540	4	beta-amyloid binding	evm.model.JXRI01002367.1.1	1130	1.53214	Q3
Molecular Function	GO:0001883	4	purine nucleoside binding	evm.model.JXRI01002281.1.5	150	1.62393	Q3
Molecular Function	GO:0001883	4	purine nucleoside binding	evm.model.JXRI01000418.1.2	121	2.15258	Q4
Molecular Function	GO:0001883	4	purine nucleoside binding	evm.model.JXRI01000004.1.21	18	1.99511	Q3
Molecular Function	GO:0001883	4	purine nucleoside binding	evm.model.JXRI01000272.1.12	36	0.555481	Q2
Molecular Function	GO:0008324	5	cation transmembrane transporter activity	evm.model.JXRI01002367.1.1	182	0.447066	Q1
Molecular Function	GO:0008324	5	cation transmembrane transporter activity	evm.model.JXRI01002367.1.1	260	0.449017	Q1
Molecular Function	GO:0008324	5	cation transmembrane transporter activity	evm.model.JXRI01002367.1.1	1130	1.53214	Q3
Molecular Function	GO:0008324	5	cation transmembrane transporter activity	evm.model.JXRI01000205.1.17	371	0.599532	Q2
Molecular Function	GO:0008324	5	cation transmembrane transporter activity	evm.model.JXRI01000205.1.17	19	0.62262	Q2
Molecular Function	GO:0008324	5	cation transmembrane transporter activity	evm.model.JXRI01001485.1.7	128	1.54881	Q3
Molecular Function	GO:0008324	5	cation transmembrane transporter activity	evm.model.JXRI01001485.1.7	46	0.566809	Q2
Molecular Function	GO:0008324	5	cation transmembrane transporter activity	evm.model.JXRI01000315.1.28	65	0.2928	Q1
Molecular Function	GO:0008324	5	cation transmembrane transporter activity	evm.model.JXRI01000315.1.28	58	1.7283	Q3
Molecular Function	GO:0008324	5	cation transmembrane transporter activity	evm.model.JXRI01002367.1.2	155	0.656164	Q2
Molecular Function	GO:0008324	5	cation transmembrane transporter activity	evm.model.JXRI01002367.1.2	20	0.409303	Q1
Molecular Function	GO:0008324	5	cation transmembrane transporter activity	evm.model.JXRI01000107.1.43	231	0.495187	Q1
Molecular Function	GO:0008324	5	cation transmembrane transporter activity	evm.model.JXRI01000107.1.43	140	0.481122	Q1
Molecular Function	GO:0008324	5	cation transmembrane transporter activity	evm.model.JXRI01001099.1.5.1	276	0.547393	Q2
Molecular Function	GO:0008324	5	cation transmembrane transporter activity	evm.model.JXRI01001099.1.5.1	284	2.18148	Q4
Molecular Function	GO:0008324	5	cation transmembrane transporter activity	evm.model.JXRI01001099.1.5.1	307	1.55434	Q3
Molecular Function	GO:0008324	5	cation transmembrane transporter activity	evm.model.JXRI01001099.1.5.1	300	1.52632	Q3
Molecular Function	GO:0008324	5	cation transmembrane transporter activity	evm.model.JXRI01000157.1.11	567	2.86561	Q4
Molecular Function	GO:0008324	5	cation transmembrane transporter activity	evm.model.JXRI01000157.1.11	583	1.57214	Q3
Molecular Function	GO:0008324	5	cation transmembrane transporter activity	evm.model.JXRI01000452.1.11	49	0.539206	Q2
Molecular Function	GO:0008324	5	cation transmembrane transporter activity	evm.model.JXRI01000452.1.11	141	2.04339	Q4
Molecular Function	GO:0008324	5	cation transmembrane transporter activity	evm.model.JXRI01000522.1.3_evm.model.JXRI01000522.1.4	231	1.70347	Q3
Molecular Function	GO:0019903	5	protein phosphatase binding	evm.model.JXRI01000375.1.4	388	0.658248	Q2
Molecular Function	GO:0019903	5	protein phosphatase binding	evm.model.JXRI01001051.1.10	130	16.802	Q4
Molecular Function	GO:0019903	5	protein phosphatase binding	evm.model.JXRI01001051.1.10	122	2.33584	Q4
Molecular Function	GO:0019903	5	protein phosphatase binding	evm.model.JXRI01000954.1.4	472	0.45856	Q1
Molecular Function	GO:0019903	5	protein phosphatase binding	evm.model.JXRI01000954.1.4	225	1.95223	Q3
Molecular Function	GO:0019903	5	protein phosphatase binding	evm.model.JXRI01000954.1.4	581	0.376785	Q1
Molecular Function	GO:0019903	5	protein phosphatase binding	evm.model.JXRI01000954.1.4	491	1.66736	Q3
Molecular Function	GO:0061134	3	peptidase regulator activity	evm.model.JXRI01000375.1.4	388	0.658248	Q2
Molecular Function	GO:0061134	3	peptidase regulator activity	evm.model.JXRI01001051.1.10	130	16.802	Q4
Molecular Function	GO:0061134	3	peptidase regulator activity	evm.model.JXRI01001051.1.10	122	2.33584	Q4
Molecular Function	GO:0061134	3	peptidase regulator activity	evm.model.JXRI01000954.1.4	472	0.45856	Q1
Molecular Function	GO:0061134	3	peptidase regulator activity	evm.model.JXRI01000954.1.4	225	1.95223	Q3
Molecular Function	GO:0061134	3	peptidase regulator activity	evm.model.JXRI01000954.1.4	581	0.376785	Q1
Molecular Function	GO:0061134	3	peptidase regulator activity	evm.model.JXRI01000954.1.4	491	1.66736	Q3
Molecular Function	GO:0061134	3	peptidase regulator activity	evm.model.JXRI01000061.1.4	127	7.31604	Q4
Molecular Function	GO:0061134	3	peptidase regulator activity	evm.model.JXRI01000061.1.4	39	0.556747	Q2
Molecular Function	GO:0005391	8	sodium:potassium-exchanging ATPase activity	evm.model.JXRI01002367.1.2	155	0.656164	Q2
Molecular Function	GO:0005391	8	sodium:potassium-exchanging ATPase activity	evm.model.JXRI01002367.1.2	20	0.409303	Q1
Molecular Function	GO:0005391	8	sodium:potassium-exchanging ATPase activity	evm.model.JXRI01002367.1.1	182	0.447066	Q1
Molecular Function	GO:0005391	8	sodium:potassium-exchanging ATPase activity	evm.model.JXRI01002367.1.1	260	0.449017	Q1
Molecular Function	GO:0005391	8	sodium:potassium-exchanging ATPase activity	evm.model.JXRI01002367.1.1	1130	1.53214	Q3
Molecular Function	GO:0016504	4	peptidase activator activity	evm.model.JXRI01000375.1.4	388	0.658248	Q2
Molecular Function	GO:0016504	4	peptidase activator activity	evm.model.JXRI01001051.1.10	130	16.802	Q4
Molecular Function	GO:0016504	4	peptidase activator activity	evm.model.JXRI01001051.1.10	122	2.33584	Q4
Molecular Function	GO:0016504	4	peptidase activator activity	evm.model.JXRI01000954.1.4	472	0.45856	Q1
Molecular Function	GO:0016504	4	peptidase activator activity	evm.model.JXRI01000954.1.4	225	1.95223	Q3
Molecular Function	GO:0016504	4	peptidase activator activity	evm.model.JXRI01000954.1.4	581	0.376785	Q1
Molecular Function	GO:0016504	4	peptidase activator activity	evm.model.JXRI01000954.1.4	491	1.66736	Q3
Molecular Function	GO:0016504	4	peptidase activator activity	evm.model.JXRI01000061.1.4	127	7.31604	Q4
Molecular Function	GO:0016504	4	peptidase activator activity	evm.model.JXRI01000061.1.4	39	0.556747	Q2
Molecular Function	GO:0050998	4	nitric-oxide synthase binding	evm.model.JXRI01002367.1.2	155	0.656164	Q2
Molecular Function	GO:0050998	4	nitric-oxide synthase binding	evm.model.JXRI01002367.1.2	20	0.409303	Q1
Molecular Function	GO:0050998	4	nitric-oxide synthase binding	evm.model.JXRI01002367.1.1	182	0.447066	Q1
Molecular Function	GO:0050998	4	nitric-oxide synthase binding	evm.model.JXRI01002367.1.1	260	0.449017	Q1
Molecular Function	GO:0050998	4	nitric-oxide synthase binding	evm.model.JXRI01002367.1.1	1130	1.53214	Q3
Molecular Function	GO:0030544	4	Hsp70 protein binding	evm.model.JXRI01000156.1.12.6	553	0.56729	Q2
Molecular Function	GO:0030544	4	Hsp70 protein binding	evm.model.JXRI01000156.1.12.6	469	0.64107	Q2
Molecular Function	GO:0030544	4	Hsp70 protein binding	evm.model.JXRI01000156.1.12.6	113	0.153183	Q1
Molecular Function	GO:0030544	4	Hsp70 protein binding	evm.model.JXRI01000341.1.24	75	0.597406	Q2
Molecular Function	GO:0030544	4	Hsp70 protein binding	evm.model.JXRI01000341.1.24	62	2.28642	Q4
Molecular Function	GO:0043492	9	ATPase activity, coupled to movement of substances	evm.model.JXRI01002367.1.2	155	0.656164	Q2
Molecular Function	GO:0043492	9	ATPase activity, coupled to movement of substances	evm.model.JXRI01002367.1.2	20	0.409303	Q1
Molecular Function	GO:0043492	9	ATPase activity, coupled to movement of substances	evm.model.JXRI01000107.1.43	231	0.495187	Q1
Molecular Function	GO:0043492	9	ATPase activity, coupled to movement of substances	evm.model.JXRI01000107.1.43	140	0.481122	Q1
Molecular Function	GO:0043492	9	ATPase activity, coupled to movement of substances	evm.model.JXRI01002367.1.1	182	0.447066	Q1
Molecular Function	GO:0043492	9	ATPase activity, coupled to movement of substances	evm.model.JXRI01002367.1.1	260	0.449017	Q1
Molecular Function	GO:0043492	9	ATPase activity, coupled to movement of substances	evm.model.JXRI01002367.1.1	1130	1.53214	Q3
Molecular Function	GO:0043492	9	ATPase activity, coupled to movement of substances	evm.model.JXRI01000157.1.11	567	2.86561	Q4
Molecular Function	GO:0043492	9	ATPase activity, coupled to movement of substances	evm.model.JXRI01000157.1.11	583	1.57214	Q3
Molecular Function	GO:0043492	9	ATPase activity, coupled to movement of substances	evm.model.JXRI01000205.1.17	371	0.599532	Q2
Molecular Function	GO:0043492	9	ATPase activity, coupled to movement of substances	evm.model.JXRI01000205.1.17	19	0.62262	Q2
Molecular Function	GO:0043492	9	ATPase activity, coupled to movement of substances	evm.model.JXRI01001485.1.7	128	1.54881	Q3
Molecular Function	GO:0043492	9	ATPase activity, coupled to movement of substances	evm.model.JXRI01001485.1.7	46	0.566809	Q2
Molecular Function	GO:0043492	9	ATPase activity, coupled to movement of substances	evm.model.JXRI01000452.1.11	49	0.539206	Q2
Molecular Function	GO:0043492	9	ATPase activity, coupled to movement of substances	evm.model.JXRI01000452.1.11	141	2.04339	Q4
Molecular Function	GO:0043492	9	ATPase activity, coupled to movement of substances	evm.model.JXRI01000315.1.28	65	0.2928	Q1
Molecular Function	GO:0043492	9	ATPase activity, coupled to movement of substances	evm.model.JXRI01000315.1.28	58	1.7283	Q3
Molecular Function	GO:0043531	4	ADP binding	evm.model.JXRI01002367.1.2	155	0.656164	Q2
Molecular Function	GO:0043531	4	ADP binding	evm.model.JXRI01002367.1.2	20	0.409303	Q1
Molecular Function	GO:0043531	4	ADP binding	evm.model.JXRI01000375.1.4	388	0.658248	Q2
Molecular Function	GO:0043531	4	ADP binding	evm.model.JXRI01002367.1.1	182	0.447066	Q1
Molecular Function	GO:0043531	4	ADP binding	evm.model.JXRI01002367.1.1	260	0.449017	Q1
Molecular Function	GO:0043531	4	ADP binding	evm.model.JXRI01002367.1.1	1130	1.53214	Q3
Molecular Function	GO:0043531	4	ADP binding	evm.model.JXRI01001051.1.10	130	16.802	Q4
Molecular Function	GO:0043531	4	ADP binding	evm.model.JXRI01001051.1.10	122	2.33584	Q4
Molecular Function	GO:0043531	4	ADP binding	evm.model.JXRI01000101.1.18	214	2.28448	Q4
Molecular Function	GO:0043531	4	ADP binding	evm.model.JXRI01000954.1.4	472	0.45856	Q1
Molecular Function	GO:0043531	4	ADP binding	evm.model.JXRI01000954.1.4	225	1.95223	Q3
Molecular Function	GO:0043531	4	ADP binding	evm.model.JXRI01000954.1.4	581	0.376785	Q1
Molecular Function	GO:0043531	4	ADP binding	evm.model.JXRI01000954.1.4	491	1.66736	Q3
Molecular Function	GO:0043531	4	ADP binding	evm.model.JXRI01002134.1.2	213	1.54483	Q3
Molecular Function	GO:0008553	7	hydrogen-exporting ATPase activity, phosphorylative mechanism	evm.model.JXRI01000107.1.43	231	0.495187	Q1
Molecular Function	GO:0008553	7	hydrogen-exporting ATPase activity, phosphorylative mechanism	evm.model.JXRI01000107.1.43	140	0.481122	Q1
Molecular Function	GO:0008553	7	hydrogen-exporting ATPase activity, phosphorylative mechanism	evm.model.JXRI01000452.1.11	49	0.539206	Q2
Molecular Function	GO:0008553	7	hydrogen-exporting ATPase activity, phosphorylative mechanism	evm.model.JXRI01000452.1.11	141	2.04339	Q4
Molecular Function	GO:0008553	7	hydrogen-exporting ATPase activity, phosphorylative mechanism	evm.model.JXRI01000315.1.28	65	0.2928	Q1
Molecular Function	GO:0008553	7	hydrogen-exporting ATPase activity, phosphorylative mechanism	evm.model.JXRI01000315.1.28	58	1.7283	Q3
Molecular Function	GO:1904288	4	BAT3 complex binding	evm.model.JXRI01000375.1.4	388	0.658248	Q2
Molecular Function	GO:1904288	4	BAT3 complex binding	evm.model.JXRI01001051.1.10	130	16.802	Q4
Molecular Function	GO:1904288	4	BAT3 complex binding	evm.model.JXRI01001051.1.10	122	2.33584	Q4
Molecular Function	GO:1904288	4	BAT3 complex binding	evm.model.JXRI01000954.1.4	472	0.45856	Q1
Molecular Function	GO:1904288	4	BAT3 complex binding	evm.model.JXRI01000954.1.4	225	1.95223	Q3
Molecular Function	GO:1904288	4	BAT3 complex binding	evm.model.JXRI01000954.1.4	581	0.376785	Q1
Molecular Function	GO:1904288	4	BAT3 complex binding	evm.model.JXRI01000954.1.4	491	1.66736	Q3
Molecular Function	GO:0046961	7	proton-transporting ATPase activity, rotational mechanism	evm.model.JXRI01000107.1.43	231	0.495187	Q1
Molecular Function	GO:0046961	7	proton-transporting ATPase activity, rotational mechanism	evm.model.JXRI01000107.1.43	140	0.481122	Q1
Molecular Function	GO:0046961	7	proton-transporting ATPase activity, rotational mechanism	evm.model.JXRI01000157.1.11	567	2.86561	Q4
Molecular Function	GO:0046961	7	proton-transporting ATPase activity, rotational mechanism	evm.model.JXRI01000157.1.11	583	1.57214	Q3
Molecular Function	GO:0046961	7	proton-transporting ATPase activity, rotational mechanism	evm.model.JXRI01000205.1.17	371	0.599532	Q2
Molecular Function	GO:0046961	7	proton-transporting ATPase activity, rotational mechanism	evm.model.JXRI01000205.1.17	19	0.62262	Q2
Molecular Function	GO:0046961	7	proton-transporting ATPase activity, rotational mechanism	evm.model.JXRI01001485.1.7	128	1.54881	Q3
Molecular Function	GO:0046961	7	proton-transporting ATPase activity, rotational mechanism	evm.model.JXRI01001485.1.7	46	0.566809	Q2
Molecular Function	GO:0046961	7	proton-transporting ATPase activity, rotational mechanism	evm.model.JXRI01000452.1.11	49	0.539206	Q2
Molecular Function	GO:0046961	7	proton-transporting ATPase activity, rotational mechanism	evm.model.JXRI01000452.1.11	141	2.04339	Q4
Molecular Function	GO:0046961	7	proton-transporting ATPase activity, rotational mechanism	evm.model.JXRI01000315.1.28	65	0.2928	Q1
Molecular Function	GO:0046961	7	proton-transporting ATPase activity, rotational mechanism	evm.model.JXRI01000315.1.28	58	1.7283	Q3
Molecular Function	GO:0043548	3	phosphatidylinositol 3-kinase binding	evm.model.JXRI01002367.1.2	155	0.656164	Q2
Molecular Function	GO:0043548	3	phosphatidylinositol 3-kinase binding	evm.model.JXRI01002367.1.2	20	0.409303	Q1
Molecular Function	GO:0043548	3	phosphatidylinositol 3-kinase binding	evm.model.JXRI01002367.1.1	182	0.447066	Q1
Molecular Function	GO:0043548	3	phosphatidylinositol 3-kinase binding	evm.model.JXRI01002367.1.1	260	0.449017	Q1
Molecular Function	GO:0043548	3	phosphatidylinositol 3-kinase binding	evm.model.JXRI01002367.1.1	1130	1.53214	Q3
Molecular Function	GO:0015405	5	P-P-bond-hydrolysis-driven transmembrane transporter activity	evm.model.JXRI01002367.1.1	182	0.447066	Q1
Molecular Function	GO:0015405	5	P-P-bond-hydrolysis-driven transmembrane transporter activity	evm.model.JXRI01002367.1.1	260	0.449017	Q1
Molecular Function	GO:0015405	5	P-P-bond-hydrolysis-driven transmembrane transporter activity	evm.model.JXRI01002367.1.1	1130	1.53214	Q3
Molecular Function	GO:0015405	5	P-P-bond-hydrolysis-driven transmembrane transporter activity	evm.model.JXRI01000205.1.17	371	0.599532	Q2
Molecular Function	GO:0015405	5	P-P-bond-hydrolysis-driven transmembrane transporter activity	evm.model.JXRI01000205.1.17	19	0.62262	Q2
Molecular Function	GO:0015405	5	P-P-bond-hydrolysis-driven transmembrane transporter activity	evm.model.JXRI01001485.1.7	128	1.54881	Q3
Molecular Function	GO:0015405	5	P-P-bond-hydrolysis-driven transmembrane transporter activity	evm.model.JXRI01001485.1.7	46	0.566809	Q2
Molecular Function	GO:0015405	5	P-P-bond-hydrolysis-driven transmembrane transporter activity	evm.model.JXRI01000057.1.17	228	1.61926	Q3
Molecular Function	GO:0015405	5	P-P-bond-hydrolysis-driven transmembrane transporter activity	evm.model.JXRI01000315.1.28	65	0.2928	Q1
Molecular Function	GO:0015405	5	P-P-bond-hydrolysis-driven transmembrane transporter activity	evm.model.JXRI01000315.1.28	58	1.7283	Q3
Molecular Function	GO:0015405	5	P-P-bond-hydrolysis-driven transmembrane transporter activity	evm.model.JXRI01001380.1.8.1	105	0.615566	Q2
Molecular Function	GO:0015405	5	P-P-bond-hydrolysis-driven transmembrane transporter activity	evm.model.JXRI01002367.1.2	155	0.656164	Q2
Molecular Function	GO:0015405	5	P-P-bond-hydrolysis-driven transmembrane transporter activity	evm.model.JXRI01002367.1.2	20	0.409303	Q1
Molecular Function	GO:0015405	5	P-P-bond-hydrolysis-driven transmembrane transporter activity	evm.model.JXRI01000107.1.43	231	0.495187	Q1
Molecular Function	GO:0015405	5	P-P-bond-hydrolysis-driven transmembrane transporter activity	evm.model.JXRI01000107.1.43	140	0.481122	Q1
Molecular Function	GO:0015405	5	P-P-bond-hydrolysis-driven transmembrane transporter activity	evm.model.JXRI01000157.1.11	567	2.86561	Q4
Molecular Function	GO:0015405	5	P-P-bond-hydrolysis-driven transmembrane transporter activity	evm.model.JXRI01000157.1.11	583	1.57214	Q3
Molecular Function	GO:0015405	5	P-P-bond-hydrolysis-driven transmembrane transporter activity	evm.model.JXRI01000452.1.11	49	0.539206	Q2
Molecular Function	GO:0015405	5	P-P-bond-hydrolysis-driven transmembrane transporter activity	evm.model.JXRI01000452.1.11	141	2.04339	Q4
Molecular Function	GO:0070181	6	small ribosomal subunit rRNA binding	evm.model.JXRI01000188.1.31	63	2.66378	Q4
Molecular Function	GO:0070181	6	small ribosomal subunit rRNA binding	evm.model.JXRI01000341.1.24	75	0.597406	Q2
Molecular Function	GO:0070181	6	small ribosomal subunit rRNA binding	evm.model.JXRI01000341.1.24	62	2.28642	Q4
Molecular Function	GO:0005102	3	receptor binding	evm.model.JXRI01000544.1.4.1	77	2.13957	Q4
Molecular Function	GO:0005102	3	receptor binding	evm.model.JXRI01000375.1.4	388	0.658248	Q2
Molecular Function	GO:0005102	3	receptor binding	evm.model.JXRI01002367.1.1	182	0.447066	Q1
Molecular Function	GO:0005102	3	receptor binding	evm.model.JXRI01002367.1.1	260	0.449017	Q1
Molecular Function	GO:0005102	3	receptor binding	evm.model.JXRI01002367.1.1	1130	1.53214	Q3
Molecular Function	GO:0005102	3	receptor binding	evm.model.JXRI01001051.1.10	130	16.802	Q4
Molecular Function	GO:0005102	3	receptor binding	evm.model.JXRI01001051.1.10	122	2.33584	Q4
Molecular Function	GO:0005102	3	receptor binding	evm.model.JXRI01000954.1.4	472	0.45856	Q1
Molecular Function	GO:0005102	3	receptor binding	evm.model.JXRI01000954.1.4	225	1.95223	Q3
Molecular Function	GO:0005102	3	receptor binding	evm.model.JXRI01000954.1.4	581	0.376785	Q1
Molecular Function	GO:0005102	3	receptor binding	evm.model.JXRI01000954.1.4	491	1.66736	Q3
Molecular Function	GO:0005102	3	receptor binding	evm.model.JXRI01000556.1.9	51	1.52286	Q3
Molecular Function	GO:0005102	3	receptor binding	evm.model.JXRI01000730.1.5	713	2.16889	Q4
Molecular Function	GO:0005102	3	receptor binding	evm.model.JXRI01000730.1.5	600	0.282369	Q1
Molecular Function	GO:0005102	3	receptor binding	evm.model.JXRI01000730.1.5	734	0.366156	Q1
Molecular Function	GO:0005102	3	receptor binding	evm.model.JXRI01000730.1.5	702	2.21105	Q4
Molecular Function	GO:0005102	3	receptor binding	evm.model.JXRI01000730.1.5	495	0.338954	Q1
Molecular Function	GO:0005102	3	receptor binding	evm.model.JXRI01000730.1.5	1297	0.598066	Q2
Molecular Function	GO:0005102	3	receptor binding	evm.model.JXRI01000730.1.5	133	0.422308	Q1
Molecular Function	GO:0005102	3	receptor binding	evm.model.JXRI01000730.1.5	473	1.92474	Q3
Molecular Function	GO:0005102	3	receptor binding	evm.model.JXRI01002367.1.2	155	0.656164	Q2
Molecular Function	GO:0005102	3	receptor binding	evm.model.JXRI01002367.1.2	20	0.409303	Q1
Molecular Function	GO:0005102	3	receptor binding	evm.model.JXRI01001337.1.3	164	1.51702	Q3
Molecular Function	GO:0005102	3	receptor binding	evm.model.JXRI01000101.1.18	214	2.28448	Q4
Molecular Function	GO:0016854	3	racemase and epimerase activity	evm.model.JXRI01000175.1.10	142	0.239645	Q1
Molecular Function	GO:0016854	3	racemase and epimerase activity	evm.model.JXRI01000988.1.5	331	2.78509	Q4
Molecular Function	GO:0005507	6	copper ion binding	evm.model.JXRI01000404.1.12	40	1.6772	Q3
Molecular Function	GO:0005507	6	copper ion binding	evm.model.JXRI01000404.1.12	192	5.34555	Q4
Molecular Function	GO:0005507	6	copper ion binding	evm.model.JXRI01000404.1.12	114	1.78259	Q3
Molecular Function	GO:0005507	6	copper ion binding	evm.model.JXRI01000404.1.12	51	0.412387	Q1
Molecular Function	GO:0005507	6	copper ion binding	evm.model.JXRI01000404.1.12	62	0.475358	Q1
Molecular Function	GO:0005507	6	copper ion binding	evm.model.JXRI01000004.1.46.1	49	0.346761	Q1
Molecular Function	GO:0005507	6	copper ion binding	evm.model.JXRI01000004.1.46.1	12	0.421288	Q1
Molecular Function	GO:0005507	6	copper ion binding	evm.model.JXRI01000004.1.46.1	58	2.29902	Q4
Molecular Function	GO:0005507	6	copper ion binding	evm.model.JXRI01000204.1.22	440	0.510544	Q2
Molecular Function	GO:0005507	6	copper ion binding	evm.model.JXRI01000204.1.22	435	4.4519	Q4
Molecular Function	GO:0005507	6	copper ion binding	evm.model.JXRI01000129.1.18	166	2.61934	Q4
Molecular Function	GO:0005507	6	copper ion binding	evm.model.JXRI01000129.1.18	61	0.467789	Q1
Molecular Function	GO:0046873	7	metal ion transmembrane transporter activity	evm.model.JXRI01002367.1.2	155	0.656164	Q2
Molecular Function	GO:0046873	7	metal ion transmembrane transporter activity	evm.model.JXRI01002367.1.2	20	0.409303	Q1
Molecular Function	GO:0046873	7	metal ion transmembrane transporter activity	evm.model.JXRI01002367.1.1	182	0.447066	Q1
Molecular Function	GO:0046873	7	metal ion transmembrane transporter activity	evm.model.JXRI01002367.1.1	260	0.449017	Q1
Molecular Function	GO:0046873	7	metal ion transmembrane transporter activity	evm.model.JXRI01002367.1.1	1130	1.53214	Q3
Molecular Function	GO:0046873	7	metal ion transmembrane transporter activity	evm.model.JXRI01001099.1.5.1	276	0.547393	Q2
Molecular Function	GO:0046873	7	metal ion transmembrane transporter activity	evm.model.JXRI01001099.1.5.1	284	2.18148	Q4
Molecular Function	GO:0046873	7	metal ion transmembrane transporter activity	evm.model.JXRI01001099.1.5.1	307	1.55434	Q3
Molecular Function	GO:0046873	7	metal ion transmembrane transporter activity	evm.model.JXRI01001099.1.5.1	300	1.52632	Q3
Molecular Function	GO:0046873	7	metal ion transmembrane transporter activity	evm.model.JXRI01000522.1.3_evm.model.JXRI01000522.1.4	231	1.70347	Q3
Molecular Function	GO:0016462	5	pyrophosphatase activity	evm.model.JXRI01000032.1.48	346	0.558437	Q2
Molecular Function	GO:0016462	5	pyrophosphatase activity	evm.model.JXRI01000032.1.48	388	0.395744	Q1
Molecular Function	GO:0016462	5	pyrophosphatase activity	evm.model.JXRI01000323.1.8	445	2.23172	Q4
Molecular Function	GO:0016462	5	pyrophosphatase activity	evm.model.JXRI01000323.1.8	181	2.16892	Q4
Molecular Function	GO:0016462	5	pyrophosphatase activity	evm.model.JXRI01000323.1.8	378	0.096368	Q1
Molecular Function	GO:0016462	5	pyrophosphatase activity	evm.model.JXRI01001002.1.7	559	2.18768	Q4
Molecular Function	GO:0016462	5	pyrophosphatase activity	evm.model.JXRI01001002.1.7	747	0.597624	Q2
Molecular Function	GO:0016462	5	pyrophosphatase activity	evm.model.JXRI01001002.1.7	238	0.651959	Q2
Molecular Function	GO:0016462	5	pyrophosphatase activity	evm.model.JXRI01001002.1.7	748	0.636368	Q2
Molecular Function	GO:0016462	5	pyrophosphatase activity	evm.model.JXRI01001002.1.7	701	0.558653	Q2
Molecular Function	GO:0016462	5	pyrophosphatase activity	evm.model.JXRI01001002.1.7	662	0.482897	Q1
Molecular Function	GO:0016462	5	pyrophosphatase activity	evm.model.JXRI01001002.1.7	552	2.53581	Q4
Molecular Function	GO:0016462	5	pyrophosphatase activity	evm.model.JXRI01001002.1.7	193	1.74453	Q3
Molecular Function	GO:0016462	5	pyrophosphatase activity	evm.model.JXRI01000375.1.4	388	0.658248	Q2
Molecular Function	GO:0016462	5	pyrophosphatase activity	evm.model.JXRI01001485.1.7	128	1.54881	Q3
Molecular Function	GO:0016462	5	pyrophosphatase activity	evm.model.JXRI01001485.1.7	46	0.566809	Q2
Molecular Function	GO:0016462	5	pyrophosphatase activity	evm.model.JXRI01000315.1.28	65	0.2928	Q1
Molecular Function	GO:0016462	5	pyrophosphatase activity	evm.model.JXRI01000315.1.28	58	1.7283	Q3
Molecular Function	GO:0016462	5	pyrophosphatase activity	evm.model.JXRI01000027.1.3	1056	0.410156	Q1
Molecular Function	GO:0016462	5	pyrophosphatase activity	evm.model.JXRI01002367.1.2	155	0.656164	Q2
Molecular Function	GO:0016462	5	pyrophosphatase activity	evm.model.JXRI01002367.1.2	20	0.409303	Q1
Molecular Function	GO:0016462	5	pyrophosphatase activity	evm.model.JXRI01000107.1.43	231	0.495187	Q1
Molecular Function	GO:0016462	5	pyrophosphatase activity	evm.model.JXRI01000107.1.43	140	0.481122	Q1
Molecular Function	GO:0016462	5	pyrophosphatase activity	evm.model.JXRI01000418.1.2	121	2.15258	Q4
Molecular Function	GO:0016462	5	pyrophosphatase activity	evm.model.JXRI01000452.1.11	49	0.539206	Q2
Molecular Function	GO:0016462	5	pyrophosphatase activity	evm.model.JXRI01000452.1.11	141	2.04339	Q4
Molecular Function	GO:0016462	5	pyrophosphatase activity	evm.model.JXRI01000401.1.6	49	1.52982	Q3
Molecular Function	GO:0016462	5	pyrophosphatase activity	evm.model.JXRI01000401.1.6	280	0.449094	Q1
Molecular Function	GO:0016462	5	pyrophosphatase activity	evm.model.JXRI01000401.1.6	619	0.322651	Q1
Molecular Function	GO:0016462	5	pyrophosphatase activity	evm.model.JXRI01000401.1.6	268	0.23909	Q1
Molecular Function	GO:0016462	5	pyrophosphatase activity	evm.model.JXRI01000553.1.2	305	2.01308	Q4
Molecular Function	GO:0016462	5	pyrophosphatase activity	evm.model.JXRI01000553.1.2	222	0.337507	Q1
Molecular Function	GO:0016462	5	pyrophosphatase activity	evm.model.JXRI01002367.1.1	182	0.447066	Q1
Molecular Function	GO:0016462	5	pyrophosphatase activity	evm.model.JXRI01002367.1.1	260	0.449017	Q1
Molecular Function	GO:0016462	5	pyrophosphatase activity	evm.model.JXRI01002367.1.1	1130	1.53214	Q3
Molecular Function	GO:0016462	5	pyrophosphatase activity	evm.model.JXRI01001051.1.10	130	16.802	Q4
Molecular Function	GO:0016462	5	pyrophosphatase activity	evm.model.JXRI01001051.1.10	122	2.33584	Q4
Molecular Function	GO:0016462	5	pyrophosphatase activity	evm.model.JXRI01001650.1.2	166	1.57682	Q3
Molecular Function	GO:0016462	5	pyrophosphatase activity	evm.model.JXRI01001650.1.2	46	0.296778	Q1
Molecular Function	GO:0016462	5	pyrophosphatase activity	evm.model.JXRI01000057.1.17	228	1.61926	Q3
Molecular Function	GO:0016462	5	pyrophosphatase activity	evm.model.JXRI01000205.1.17	371	0.599532	Q2
Molecular Function	GO:0016462	5	pyrophosphatase activity	evm.model.JXRI01000205.1.17	19	0.62262	Q2
Molecular Function	GO:0016462	5	pyrophosphatase activity	evm.model.JXRI01000954.1.4	472	0.45856	Q1
Molecular Function	GO:0016462	5	pyrophosphatase activity	evm.model.JXRI01000954.1.4	225	1.95223	Q3
Molecular Function	GO:0016462	5	pyrophosphatase activity	evm.model.JXRI01000954.1.4	581	0.376785	Q1
Molecular Function	GO:0016462	5	pyrophosphatase activity	evm.model.JXRI01000954.1.4	491	1.66736	Q3
Molecular Function	GO:0016462	5	pyrophosphatase activity	evm.model.JXRI01000809.1.2_evm.model.JXRI01000809.1.3	93	4.01025	Q4
Molecular Function	GO:0016462	5	pyrophosphatase activity	evm.model.JXRI01000809.1.2_evm.model.JXRI01000809.1.3	76	1.76488	Q3
Molecular Function	GO:0016462	5	pyrophosphatase activity	evm.model.JXRI01000024.1.14	702	0.442646	Q1
Molecular Function	GO:0016462	5	pyrophosphatase activity	evm.model.JXRI01000157.1.11	567	2.86561	Q4
Molecular Function	GO:0016462	5	pyrophosphatase activity	evm.model.JXRI01000157.1.11	583	1.57214	Q3
Molecular Function	GO:0016462	5	pyrophosphatase activity	evm.model.JXRI01001204.1.7	238	0.461875	Q1
Molecular Function	GO:0016462	5	pyrophosphatase activity	evm.model.JXRI01001204.1.7	237	1.60221	Q3
Molecular Function	GO:0016462	5	pyrophosphatase activity	evm.model.JXRI01000101.1.18	214	2.28448	Q4
Molecular Function	GO:0000049	5	tRNA binding	evm.model.JXRI01000340.1.7_evm.model.JXRI01000340.1.8	252	0.54251	Q2
Molecular Function	GO:0000049	5	tRNA binding	evm.model.JXRI01000199.1.20	148	0.623458	Q2
Molecular Function	GO:0042287	4	MHC protein binding	evm.model.JXRI01000375.1.4	388	0.658248	Q2
Molecular Function	GO:0042287	4	MHC protein binding	evm.model.JXRI01001051.1.10	130	16.802	Q4
Molecular Function	GO:0042287	4	MHC protein binding	evm.model.JXRI01001051.1.10	122	2.33584	Q4
Molecular Function	GO:0042287	4	MHC protein binding	evm.model.JXRI01000954.1.4	472	0.45856	Q1
Molecular Function	GO:0042287	4	MHC protein binding	evm.model.JXRI01000954.1.4	225	1.95223	Q3
Molecular Function	GO:0042287	4	MHC protein binding	evm.model.JXRI01000954.1.4	581	0.376785	Q1
Molecular Function	GO:0042287	4	MHC protein binding	evm.model.JXRI01000954.1.4	491	1.66736	Q3
Molecular Function	GO:0019902	4	phosphatase binding	evm.model.JXRI01000375.1.4	388	0.658248	Q2
Molecular Function	GO:0019902	4	phosphatase binding	evm.model.JXRI01001051.1.10	130	16.802	Q4
Molecular Function	GO:0019902	4	phosphatase binding	evm.model.JXRI01001051.1.10	122	2.33584	Q4
Molecular Function	GO:0019902	4	phosphatase binding	evm.model.JXRI01000954.1.4	472	0.45856	Q1
Molecular Function	GO:0019902	4	phosphatase binding	evm.model.JXRI01000954.1.4	225	1.95223	Q3
Molecular Function	GO:0019902	4	phosphatase binding	evm.model.JXRI01000954.1.4	581	0.376785	Q1
Molecular Function	GO:0019902	4	phosphatase binding	evm.model.JXRI01000954.1.4	491	1.66736	Q3
Molecular Function	GO:0022890	6	inorganic cation transmembrane transporter activity	evm.model.JXRI01002367.1.1	182	0.447066	Q1
Molecular Function	GO:0022890	6	inorganic cation transmembrane transporter activity	evm.model.JXRI01002367.1.1	260	0.449017	Q1
Molecular Function	GO:0022890	6	inorganic cation transmembrane transporter activity	evm.model.JXRI01002367.1.1	1130	1.53214	Q3
Molecular Function	GO:0022890	6	inorganic cation transmembrane transporter activity	evm.model.JXRI01000205.1.17	371	0.599532	Q2
Molecular Function	GO:0022890	6	inorganic cation transmembrane transporter activity	evm.model.JXRI01000205.1.17	19	0.62262	Q2
Molecular Function	GO:0022890	6	inorganic cation transmembrane transporter activity	evm.model.JXRI01001485.1.7	128	1.54881	Q3
Molecular Function	GO:0022890	6	inorganic cation transmembrane transporter activity	evm.model.JXRI01001485.1.7	46	0.566809	Q2
Molecular Function	GO:0022890	6	inorganic cation transmembrane transporter activity	evm.model.JXRI01000315.1.28	65	0.2928	Q1
Molecular Function	GO:0022890	6	inorganic cation transmembrane transporter activity	evm.model.JXRI01000315.1.28	58	1.7283	Q3
Molecular Function	GO:0022890	6	inorganic cation transmembrane transporter activity	evm.model.JXRI01002367.1.2	155	0.656164	Q2
Molecular Function	GO:0022890	6	inorganic cation transmembrane transporter activity	evm.model.JXRI01002367.1.2	20	0.409303	Q1
Molecular Function	GO:0022890	6	inorganic cation transmembrane transporter activity	evm.model.JXRI01000107.1.43	231	0.495187	Q1
Molecular Function	GO:0022890	6	inorganic cation transmembrane transporter activity	evm.model.JXRI01000107.1.43	140	0.481122	Q1
Molecular Function	GO:0022890	6	inorganic cation transmembrane transporter activity	evm.model.JXRI01001099.1.5.1	276	0.547393	Q2
Molecular Function	GO:0022890	6	inorganic cation transmembrane transporter activity	evm.model.JXRI01001099.1.5.1	284	2.18148	Q4
Molecular Function	GO:0022890	6	inorganic cation transmembrane transporter activity	evm.model.JXRI01001099.1.5.1	307	1.55434	Q3
Molecular Function	GO:0022890	6	inorganic cation transmembrane transporter activity	evm.model.JXRI01001099.1.5.1	300	1.52632	Q3
Molecular Function	GO:0022890	6	inorganic cation transmembrane transporter activity	evm.model.JXRI01000157.1.11	567	2.86561	Q4
Molecular Function	GO:0022890	6	inorganic cation transmembrane transporter activity	evm.model.JXRI01000157.1.11	583	1.57214	Q3
Molecular Function	GO:0022890	6	inorganic cation transmembrane transporter activity	evm.model.JXRI01000452.1.11	49	0.539206	Q2
Molecular Function	GO:0022890	6	inorganic cation transmembrane transporter activity	evm.model.JXRI01000452.1.11	141	2.04339	Q4
Molecular Function	GO:0022890	6	inorganic cation transmembrane transporter activity	evm.model.JXRI01000522.1.3_evm.model.JXRI01000522.1.4	231	1.70347	Q3
Molecular Function	GO:0008143	7	poly(A) binding	evm.model.JXRI01000107.1.19	307	0.24775	Q1
Molecular Function	GO:0008143	7	poly(A) binding	evm.model.JXRI01000107.1.19	405	0.562464	Q2
Molecular Function	GO:0008143	7	poly(A) binding	evm.model.JXRI01000553.1.2	305	2.01308	Q4
Molecular Function	GO:0008143	7	poly(A) binding	evm.model.JXRI01000553.1.2	222	0.337507	Q1
Molecular Function	GO:0008143	7	poly(A) binding	evm.model.JXRI01000118.1.21	161	0.145739	Q1
Molecular Function	GO:0008143	7	poly(A) binding	evm.model.JXRI01000118.1.21	172	0.402794	Q1
Molecular Function	GO:0008143	7	poly(A) binding	evm.model.JXRI01000054.1.24	147	0.028393	Q1
Molecular Function	GO:0003723	4	RNA binding	evm.model.JXRI01000032.1.48	346	0.558437	Q2
Molecular Function	GO:0003723	4	RNA binding	evm.model.JXRI01000032.1.48	388	0.395744	Q1
Molecular Function	GO:0003723	4	RNA binding	evm.model.JXRI01000323.1.8	445	2.23172	Q4
Molecular Function	GO:0003723	4	RNA binding	evm.model.JXRI01000323.1.8	181	2.16892	Q4
Molecular Function	GO:0003723	4	RNA binding	evm.model.JXRI01000323.1.8	378	0.096368	Q1
Molecular Function	GO:0003723	4	RNA binding	evm.model.JXRI01000283.1.23	7	1.67688	Q3
Molecular Function	GO:0003723	4	RNA binding	evm.model.JXRI01000283.1.23	13	0.489481	Q1
Molecular Function	GO:0003723	4	RNA binding	evm.model.JXRI01000188.1.31	63	2.66378	Q4
Molecular Function	GO:0003723	4	RNA binding	evm.model.JXRI01000227.1.20	181	0.45641	Q1
Molecular Function	GO:0003723	4	RNA binding	evm.model.JXRI01000386.1.10	46	2.18383	Q4
Molecular Function	GO:0003723	4	RNA binding	evm.model.JXRI01000209.1.18	116	1.56671	Q3
Molecular Function	GO:0003723	4	RNA binding	evm.model.JXRI01000209.1.18	21	15.5875	Q4
Molecular Function	GO:0003723	4	RNA binding	evm.model.JXRI01000254.1.10.1	240	0.578302	Q2
Molecular Function	GO:0003723	4	RNA binding	evm.model.JXRI01000254.1.10.1	257	0.593226	Q2
Molecular Function	GO:0003723	4	RNA binding	evm.model.JXRI01000029.1.30	44	3.789	Q4
Molecular Function	GO:0003723	4	RNA binding	evm.model.JXRI01000731.1.13	156	1.63361	Q3
Molecular Function	GO:0003723	4	RNA binding	evm.model.JXRI01000340.1.7_evm.model.JXRI01000340.1.8	252	0.54251	Q2
Molecular Function	GO:0003723	4	RNA binding	evm.model.JXRI01000054.1.24	147	0.028393	Q1
Molecular Function	GO:0003723	4	RNA binding	evm.model.JXRI01000848.1.6	202	1.89355	Q3
Molecular Function	GO:0003723	4	RNA binding	evm.model.JXRI01001650.1.2	166	1.57682	Q3
Molecular Function	GO:0003723	4	RNA binding	evm.model.JXRI01001650.1.2	46	0.296778	Q1
Molecular Function	GO:0003723	4	RNA binding	evm.model.JXRI01000001.1.50.3	72	0.472904	Q1
Molecular Function	GO:0003723	4	RNA binding	evm.model.JXRI01000001.1.50.3	44	0.187461	Q1
Molecular Function	GO:0003723	4	RNA binding	evm.model.JXRI01001703.1.6	4	1.89135	Q3
Molecular Function	GO:0003723	4	RNA binding	evm.model.JXRI01000730.1.5	713	2.16889	Q4
Molecular Function	GO:0003723	4	RNA binding	evm.model.JXRI01000730.1.5	600	0.282369	Q1
Molecular Function	GO:0003723	4	RNA binding	evm.model.JXRI01000730.1.5	734	0.366156	Q1
Molecular Function	GO:0003723	4	RNA binding	evm.model.JXRI01000730.1.5	702	2.21105	Q4
Molecular Function	GO:0003723	4	RNA binding	evm.model.JXRI01000730.1.5	495	0.338954	Q1
Molecular Function	GO:0003723	4	RNA binding	evm.model.JXRI01000730.1.5	1297	0.598066	Q2
Molecular Function	GO:0003723	4	RNA binding	evm.model.JXRI01000730.1.5	133	0.422308	Q1
Molecular Function	GO:0003723	4	RNA binding	evm.model.JXRI01000730.1.5	473	1.92474	Q3
Molecular Function	GO:0003723	4	RNA binding	evm.model.JXRI01000914.1.7	238	1.78164	Q3
Molecular Function	GO:0003723	4	RNA binding	evm.model.JXRI01000914.1.7	213	0.224739	Q1
Molecular Function	GO:0003723	4	RNA binding	evm.model.JXRI01000914.1.7	199	0.24533	Q1
Molecular Function	GO:0003723	4	RNA binding	evm.model.JXRI01000914.1.7	311	0.441961	Q1
Molecular Function	GO:0003723	4	RNA binding	evm.model.JXRI01001504.1.2_evm.model.JXRI01001504.1.3	528	0.224305	Q1
Molecular Function	GO:0003723	4	RNA binding	evm.model.JXRI01000341.1.24	75	0.597406	Q2
Molecular Function	GO:0003723	4	RNA binding	evm.model.JXRI01000341.1.24	62	2.28642	Q4
Molecular Function	GO:0003723	4	RNA binding	evm.model.JXRI01000556.1.9	51	1.52286	Q3
Molecular Function	GO:0003723	4	RNA binding	evm.model.JXRI01000047.1.23	181	2.34811	Q4
Molecular Function	GO:0003723	4	RNA binding	evm.model.JXRI01000601.1.6.2	381	3.24126	Q4
Molecular Function	GO:0003723	4	RNA binding	evm.model.JXRI01003013.1.1	89	0.215244	Q1
Molecular Function	GO:0003723	4	RNA binding	evm.model.JXRI01000199.1.20	148	0.623458	Q2
Molecular Function	GO:0003723	4	RNA binding	evm.model.JXRI01000125.1.21	190	0.563098	Q2
Molecular Function	GO:0003723	4	RNA binding	evm.model.JXRI01000118.1.21	161	0.145739	Q1
Molecular Function	GO:0003723	4	RNA binding	evm.model.JXRI01000118.1.21	172	0.402794	Q1
Molecular Function	GO:0003723	4	RNA binding	evm.model.JXRI01000843.1.2	449	0.394058	Q1
Molecular Function	GO:0003723	4	RNA binding	evm.model.JXRI01000060.1.23	337	2.13025	Q4
Molecular Function	GO:0003723	4	RNA binding	evm.model.JXRI01000401.1.6	49	1.52982	Q3
Molecular Function	GO:0003723	4	RNA binding	evm.model.JXRI01000401.1.6	280	0.449094	Q1
Molecular Function	GO:0003723	4	RNA binding	evm.model.JXRI01000401.1.6	619	0.322651	Q1
Molecular Function	GO:0003723	4	RNA binding	evm.model.JXRI01000401.1.6	268	0.23909	Q1
Molecular Function	GO:0003723	4	RNA binding	evm.model.JXRI01000553.1.2	305	2.01308	Q4
Molecular Function	GO:0003723	4	RNA binding	evm.model.JXRI01000553.1.2	222	0.337507	Q1
Molecular Function	GO:0003723	4	RNA binding	evm.model.JXRI01000156.1.12.6	553	0.56729	Q2
Molecular Function	GO:0003723	4	RNA binding	evm.model.JXRI01000156.1.12.6	469	0.64107	Q2
Molecular Function	GO:0003723	4	RNA binding	evm.model.JXRI01000156.1.12.6	113	0.153183	Q1
Molecular Function	GO:0003723	4	RNA binding	evm.model.JXRI01000784.1.3	409	2.68938	Q4
Molecular Function	GO:0003723	4	RNA binding	evm.model.JXRI01000584.1.7	161	2.77943	Q4
Molecular Function	GO:0003723	4	RNA binding	evm.model.JXRI01000584.1.7	135	1.96784	Q3
Molecular Function	GO:0003723	4	RNA binding	evm.model.JXRI01000753.1.3	14	3.16951	Q4
Molecular Function	GO:0003723	4	RNA binding	evm.model.JXRI01000107.1.19	307	0.24775	Q1
Molecular Function	GO:0003723	4	RNA binding	evm.model.JXRI01000107.1.19	405	0.562464	Q2
Molecular Function	GO:0003723	4	RNA binding	evm.model.JXRI01000404.1.12	40	1.6772	Q3
Molecular Function	GO:0003723	4	RNA binding	evm.model.JXRI01000404.1.12	192	5.34555	Q4
Molecular Function	GO:0003723	4	RNA binding	evm.model.JXRI01000404.1.12	114	1.78259	Q3
Molecular Function	GO:0003723	4	RNA binding	evm.model.JXRI01000404.1.12	51	0.412387	Q1
Molecular Function	GO:0003723	4	RNA binding	evm.model.JXRI01000404.1.12	62	0.475358	Q1
Molecular Function	GO:0003723	4	RNA binding	evm.model.JXRI01001204.1.7	238	0.461875	Q1
Molecular Function	GO:0003723	4	RNA binding	evm.model.JXRI01001204.1.7	237	1.60221	Q3
Molecular Function	GO:0003723	4	RNA binding	evm.model.JXRI01000101.1.18	214	2.28448	Q4
Molecular Function	GO:0031072	3	heat shock protein binding	evm.model.JXRI01000156.1.12.6	553	0.56729	Q2
Molecular Function	GO:0031072	3	heat shock protein binding	evm.model.JXRI01000156.1.12.6	469	0.64107	Q2
Molecular Function	GO:0031072	3	heat shock protein binding	evm.model.JXRI01000156.1.12.6	113	0.153183	Q1
Molecular Function	GO:0031072	3	heat shock protein binding	evm.model.JXRI01000341.1.24	75	0.597406	Q2
Molecular Function	GO:0031072	3	heat shock protein binding	evm.model.JXRI01000341.1.24	62	2.28642	Q4
Molecular Function	GO:0031072	3	heat shock protein binding	evm.model.JXRI01000730.1.5	713	2.16889	Q4
Molecular Function	GO:0031072	3	heat shock protein binding	evm.model.JXRI01000730.1.5	600	0.282369	Q1
Molecular Function	GO:0031072	3	heat shock protein binding	evm.model.JXRI01000730.1.5	734	0.366156	Q1
Molecular Function	GO:0031072	3	heat shock protein binding	evm.model.JXRI01000730.1.5	702	2.21105	Q4
Molecular Function	GO:0031072	3	heat shock protein binding	evm.model.JXRI01000730.1.5	495	0.338954	Q1
Molecular Function	GO:0031072	3	heat shock protein binding	evm.model.JXRI01000730.1.5	1297	0.598066	Q2
Molecular Function	GO:0031072	3	heat shock protein binding	evm.model.JXRI01000730.1.5	133	0.422308	Q1
Molecular Function	GO:0031072	3	heat shock protein binding	evm.model.JXRI01000730.1.5	473	1.92474	Q3
Molecular Function	GO:0004386	7	helicase activity	evm.model.JXRI01000323.1.8	445	2.23172	Q4
Molecular Function	GO:0004386	7	helicase activity	evm.model.JXRI01000323.1.8	181	2.16892	Q4
Molecular Function	GO:0004386	7	helicase activity	evm.model.JXRI01000323.1.8	378	0.096368	Q1
Molecular Function	GO:0004386	7	helicase activity	evm.model.JXRI01000553.1.2	305	2.01308	Q4
Molecular Function	GO:0004386	7	helicase activity	evm.model.JXRI01000553.1.2	222	0.337507	Q1
Molecular Function	GO:0004386	7	helicase activity	evm.model.JXRI01001650.1.2	166	1.57682	Q3
Molecular Function	GO:0004386	7	helicase activity	evm.model.JXRI01001650.1.2	46	0.296778	Q1
Molecular Function	GO:0004386	7	helicase activity	evm.model.JXRI01001204.1.7	238	0.461875	Q1
Molecular Function	GO:0004386	7	helicase activity	evm.model.JXRI01001204.1.7	237	1.60221	Q3
Molecular Function	GO:0016868	4	intramolecular transferase activity, phosphotransferases	evm.model.JXRI01000044.1.5	154	0.619566	Q2
Molecular Function	GO:0016868	4	intramolecular transferase activity, phosphotransferases	evm.model.JXRI01000044.1.5	24	0.568614	Q2
Molecular Function	GO:0016868	4	intramolecular transferase activity, phosphotransferases	evm.model.JXRI01000641.1.7	132	0.618879	Q2
Molecular Function	GO:0070717	6	poly-purine tract binding	evm.model.JXRI01000107.1.19	307	0.24775	Q1
Molecular Function	GO:0070717	6	poly-purine tract binding	evm.model.JXRI01000107.1.19	405	0.562464	Q2
Molecular Function	GO:0070717	6	poly-purine tract binding	evm.model.JXRI01000553.1.2	305	2.01308	Q4
Molecular Function	GO:0070717	6	poly-purine tract binding	evm.model.JXRI01000553.1.2	222	0.337507	Q1
Molecular Function	GO:0070717	6	poly-purine tract binding	evm.model.JXRI01000118.1.21	161	0.145739	Q1
Molecular Function	GO:0070717	6	poly-purine tract binding	evm.model.JXRI01000118.1.21	172	0.402794	Q1
Molecular Function	GO:0070717	6	poly-purine tract binding	evm.model.JXRI01000254.1.10.1	240	0.578302	Q2
Molecular Function	GO:0070717	6	poly-purine tract binding	evm.model.JXRI01000254.1.10.1	257	0.593226	Q2
Molecular Function	GO:0070717	6	poly-purine tract binding	evm.model.JXRI01000054.1.24	147	0.028393	Q1
Molecular Function	GO:1901681	2	sulfur compound binding	evm.model.JXRI01002367.1.2	155	0.656164	Q2
Molecular Function	GO:1901681	2	sulfur compound binding	evm.model.JXRI01002367.1.2	20	0.409303	Q1
Molecular Function	GO:1901681	2	sulfur compound binding	evm.model.JXRI01002367.1.1	182	0.447066	Q1
Molecular Function	GO:1901681	2	sulfur compound binding	evm.model.JXRI01002367.1.1	260	0.449017	Q1
Molecular Function	GO:1901681	2	sulfur compound binding	evm.model.JXRI01002367.1.1	1130	1.53214	Q3
Molecular Function	GO:0019843	5	rRNA binding	evm.model.JXRI01000060.1.23	337	2.13025	Q4
Molecular Function	GO:0019843	5	rRNA binding	evm.model.JXRI01000731.1.13	156	1.63361	Q3
Molecular Function	GO:0019843	5	rRNA binding	evm.model.JXRI01000188.1.31	63	2.66378	Q4
Molecular Function	GO:0019843	5	rRNA binding	evm.model.JXRI01000386.1.10	46	2.18383	Q4
Molecular Function	GO:0019843	5	rRNA binding	evm.model.JXRI01000341.1.24	75	0.597406	Q2
Molecular Function	GO:0019843	5	rRNA binding	evm.model.JXRI01000341.1.24	62	2.28642	Q4
Molecular Function	GO:0019843	5	rRNA binding	evm.model.JXRI01000047.1.23	181	2.34811	Q4
Molecular Function	GO:0019843	5	rRNA binding	evm.model.JXRI01000556.1.9	51	1.52286	Q3
Molecular Function	GO:0015036	4	disulfide oxidoreductase activity	evm.model.JXRI01000870.1.6	147	0.319149	Q1
Molecular Function	GO:0015036	4	disulfide oxidoreductase activity	evm.model.JXRI01000544.1.4.1	77	2.13957	Q4
Molecular Function	GO:0043022	4	ribosome binding	evm.model.JXRI01000032.1.48	346	0.558437	Q2
Molecular Function	GO:0043022	4	ribosome binding	evm.model.JXRI01000032.1.48	388	0.395744	Q1
Molecular Function	GO:0043022	4	ribosome binding	evm.model.JXRI01000001.1.50.3	72	0.472904	Q1
Molecular Function	GO:0043022	4	ribosome binding	evm.model.JXRI01000001.1.50.3	44	0.187461	Q1
Molecular Function	GO:0043022	4	ribosome binding	evm.model.JXRI01000101.1.18	214	2.28448	Q4
Molecular Function	GO:0043022	4	ribosome binding	evm.model.JXRI01001380.1.8.1	105	0.615566	Q2
Molecular Function	GO:0015662	6	ATPase activity, coupled to transmembrane movement of ions, phosphorylative mechanism	evm.model.JXRI01002367.1.2	155	0.656164	Q2
Molecular Function	GO:0015662	6	ATPase activity, coupled to transmembrane movement of ions, phosphorylative mechanism	evm.model.JXRI01002367.1.2	20	0.409303	Q1
Molecular Function	GO:0015662	6	ATPase activity, coupled to transmembrane movement of ions, phosphorylative mechanism	evm.model.JXRI01000107.1.43	231	0.495187	Q1
Molecular Function	GO:0015662	6	ATPase activity, coupled to transmembrane movement of ions, phosphorylative mechanism	evm.model.JXRI01000107.1.43	140	0.481122	Q1
Molecular Function	GO:0015662	6	ATPase activity, coupled to transmembrane movement of ions, phosphorylative mechanism	evm.model.JXRI01002367.1.1	182	0.447066	Q1
Molecular Function	GO:0015662	6	ATPase activity, coupled to transmembrane movement of ions, phosphorylative mechanism	evm.model.JXRI01002367.1.1	260	0.449017	Q1
Molecular Function	GO:0015662	6	ATPase activity, coupled to transmembrane movement of ions, phosphorylative mechanism	evm.model.JXRI01002367.1.1	1130	1.53214	Q3
Molecular Function	GO:0015662	6	ATPase activity, coupled to transmembrane movement of ions, phosphorylative mechanism	evm.model.JXRI01000452.1.11	49	0.539206	Q2
Molecular Function	GO:0015662	6	ATPase activity, coupled to transmembrane movement of ions, phosphorylative mechanism	evm.model.JXRI01000452.1.11	141	2.04339	Q4
Molecular Function	GO:0015662	6	ATPase activity, coupled to transmembrane movement of ions, phosphorylative mechanism	evm.model.JXRI01000315.1.28	65	0.2928	Q1
Molecular Function	GO:0015662	6	ATPase activity, coupled to transmembrane movement of ions, phosphorylative mechanism	evm.model.JXRI01000315.1.28	58	1.7283	Q3
Molecular Function	GO:0019208	3	phosphatase regulator activity	evm.model.JXRI01000087.1.22	108	0.345426	Q1
Molecular Function	GO:0019208	3	phosphatase regulator activity	evm.model.JXRI01000087.1.22	19	0.638047	Q2
Molecular Function	GO:0019208	3	phosphatase regulator activity	evm.model.JXRI01000087.1.22	121	2.1429	Q4
Molecular Function	GO:0019208	3	phosphatase regulator activity	evm.model.JXRI01000954.1.4	472	0.45856	Q1
Molecular Function	GO:0019208	3	phosphatase regulator activity	evm.model.JXRI01000954.1.4	225	1.95223	Q3
Molecular Function	GO:0019208	3	phosphatase regulator activity	evm.model.JXRI01000954.1.4	581	0.376785	Q1
Molecular Function	GO:0019208	3	phosphatase regulator activity	evm.model.JXRI01000954.1.4	491	1.66736	Q3
Molecular Function	GO:0016798	3	hydrolase activity, acting on glycosyl bonds	evm.model.JXRI01001337.1.3	164	1.51702	Q3
Molecular Function	GO:0016798	3	hydrolase activity, acting on glycosyl bonds	evm.model.JXRI01000341.1.24	75	0.597406	Q2
Molecular Function	GO:0016798	3	hydrolase activity, acting on glycosyl bonds	evm.model.JXRI01000341.1.24	62	2.28642	Q4
Molecular Function	GO:0042623	8	ATPase activity, coupled	evm.model.JXRI01000323.1.8	445	2.23172	Q4
Molecular Function	GO:0042623	8	ATPase activity, coupled	evm.model.JXRI01000323.1.8	181	2.16892	Q4
Molecular Function	GO:0042623	8	ATPase activity, coupled	evm.model.JXRI01000323.1.8	378	0.096368	Q1
Molecular Function	GO:0042623	8	ATPase activity, coupled	evm.model.JXRI01000375.1.4	388	0.658248	Q2
Molecular Function	GO:0042623	8	ATPase activity, coupled	evm.model.JXRI01001485.1.7	128	1.54881	Q3
Molecular Function	GO:0042623	8	ATPase activity, coupled	evm.model.JXRI01001485.1.7	46	0.566809	Q2
Molecular Function	GO:0042623	8	ATPase activity, coupled	evm.model.JXRI01000315.1.28	65	0.2928	Q1
Molecular Function	GO:0042623	8	ATPase activity, coupled	evm.model.JXRI01000315.1.28	58	1.7283	Q3
Molecular Function	GO:0042623	8	ATPase activity, coupled	evm.model.JXRI01000027.1.3	1056	0.410156	Q1
Molecular Function	GO:0042623	8	ATPase activity, coupled	evm.model.JXRI01002367.1.2	155	0.656164	Q2
Molecular Function	GO:0042623	8	ATPase activity, coupled	evm.model.JXRI01002367.1.2	20	0.409303	Q1
Molecular Function	GO:0042623	8	ATPase activity, coupled	evm.model.JXRI01000107.1.43	231	0.495187	Q1
Molecular Function	GO:0042623	8	ATPase activity, coupled	evm.model.JXRI01000107.1.43	140	0.481122	Q1
Molecular Function	GO:0042623	8	ATPase activity, coupled	evm.model.JXRI01000452.1.11	49	0.539206	Q2
Molecular Function	GO:0042623	8	ATPase activity, coupled	evm.model.JXRI01000452.1.11	141	2.04339	Q4
Molecular Function	GO:0042623	8	ATPase activity, coupled	evm.model.JXRI01000553.1.2	305	2.01308	Q4
Molecular Function	GO:0042623	8	ATPase activity, coupled	evm.model.JXRI01000553.1.2	222	0.337507	Q1
Molecular Function	GO:0042623	8	ATPase activity, coupled	evm.model.JXRI01002367.1.1	182	0.447066	Q1
Molecular Function	GO:0042623	8	ATPase activity, coupled	evm.model.JXRI01002367.1.1	260	0.449017	Q1
Molecular Function	GO:0042623	8	ATPase activity, coupled	evm.model.JXRI01002367.1.1	1130	1.53214	Q3
Molecular Function	GO:0042623	8	ATPase activity, coupled	evm.model.JXRI01001650.1.2	166	1.57682	Q3
Molecular Function	GO:0042623	8	ATPase activity, coupled	evm.model.JXRI01001650.1.2	46	0.296778	Q1
Molecular Function	GO:0042623	8	ATPase activity, coupled	evm.model.JXRI01000205.1.17	371	0.599532	Q2
Molecular Function	GO:0042623	8	ATPase activity, coupled	evm.model.JXRI01000205.1.17	19	0.62262	Q2
Molecular Function	GO:0042623	8	ATPase activity, coupled	evm.model.JXRI01000809.1.2_evm.model.JXRI01000809.1.3	93	4.01025	Q4
Molecular Function	GO:0042623	8	ATPase activity, coupled	evm.model.JXRI01000809.1.2_evm.model.JXRI01000809.1.3	76	1.76488	Q3
Molecular Function	GO:0042623	8	ATPase activity, coupled	evm.model.JXRI01000024.1.14	702	0.442646	Q1
Molecular Function	GO:0042623	8	ATPase activity, coupled	evm.model.JXRI01000157.1.11	567	2.86561	Q4
Molecular Function	GO:0042623	8	ATPase activity, coupled	evm.model.JXRI01000157.1.11	583	1.57214	Q3
Molecular Function	GO:0042623	8	ATPase activity, coupled	evm.model.JXRI01001204.1.7	238	0.461875	Q1
Molecular Function	GO:0042623	8	ATPase activity, coupled	evm.model.JXRI01001204.1.7	237	1.60221	Q3
Molecular Function	GO:0042623	8	ATPase activity, coupled	evm.model.JXRI01000101.1.18	214	2.28448	Q4
Molecular Function	GO:0016667	3	oxidoreductase activity, acting on a sulfur group of donors	evm.model.JXRI01000870.1.6	147	0.319149	Q1
Molecular Function	GO:0016667	3	oxidoreductase activity, acting on a sulfur group of donors	evm.model.JXRI01000544.1.4.1	77	2.13957	Q4
Molecular Function	GO:0016597	5	amino acid binding	evm.model.JXRI01000028.1.40_evm.model.JXRI01000028.1.41	120	0.172254	Q1
Molecular Function	GO:0016597	5	amino acid binding	evm.model.JXRI01002134.1.2	213	1.54483	Q3
Molecular Function	GO:0031402	6	sodium ion binding	evm.model.JXRI01002367.1.2	155	0.656164	Q2
Molecular Function	GO:0031402	6	sodium ion binding	evm.model.JXRI01002367.1.2	20	0.409303	Q1
Molecular Function	GO:0031402	6	sodium ion binding	evm.model.JXRI01002367.1.1	182	0.447066	Q1
Molecular Function	GO:0031402	6	sodium ion binding	evm.model.JXRI01002367.1.1	260	0.449017	Q1
Molecular Function	GO:0031402	6	sodium ion binding	evm.model.JXRI01002367.1.1	1130	1.53214	Q3
Molecular Function	GO:0008900	8	hydrogen:potassium-exchanging ATPase activity	evm.model.JXRI01002367.1.2	155	0.656164	Q2
Molecular Function	GO:0008900	8	hydrogen:potassium-exchanging ATPase activity	evm.model.JXRI01002367.1.2	20	0.409303	Q1
Molecular Function	GO:0008900	8	hydrogen:potassium-exchanging ATPase activity	evm.model.JXRI01002367.1.1	182	0.447066	Q1
Molecular Function	GO:0008900	8	hydrogen:potassium-exchanging ATPase activity	evm.model.JXRI01002367.1.1	260	0.449017	Q1
Molecular Function	GO:0008900	8	hydrogen:potassium-exchanging ATPase activity	evm.model.JXRI01002367.1.1	1130	1.53214	Q3
Molecular Function	GO:0015077	7	monovalent inorganic cation transmembrane transporter activity	evm.model.JXRI01002367.1.1	182	0.447066	Q1
Molecular Function	GO:0015077	7	monovalent inorganic cation transmembrane transporter activity	evm.model.JXRI01002367.1.1	260	0.449017	Q1
Molecular Function	GO:0015077	7	monovalent inorganic cation transmembrane transporter activity	evm.model.JXRI01002367.1.1	1130	1.53214	Q3
Molecular Function	GO:0015077	7	monovalent inorganic cation transmembrane transporter activity	evm.model.JXRI01000205.1.17	371	0.599532	Q2
Molecular Function	GO:0015077	7	monovalent inorganic cation transmembrane transporter activity	evm.model.JXRI01000205.1.17	19	0.62262	Q2
Molecular Function	GO:0015077	7	monovalent inorganic cation transmembrane transporter activity	evm.model.JXRI01001485.1.7	128	1.54881	Q3
Molecular Function	GO:0015077	7	monovalent inorganic cation transmembrane transporter activity	evm.model.JXRI01001485.1.7	46	0.566809	Q2
Molecular Function	GO:0015077	7	monovalent inorganic cation transmembrane transporter activity	evm.model.JXRI01000315.1.28	65	0.2928	Q1
Molecular Function	GO:0015077	7	monovalent inorganic cation transmembrane transporter activity	evm.model.JXRI01000315.1.28	58	1.7283	Q3
Molecular Function	GO:0015077	7	monovalent inorganic cation transmembrane transporter activity	evm.model.JXRI01002367.1.2	155	0.656164	Q2
Molecular Function	GO:0015077	7	monovalent inorganic cation transmembrane transporter activity	evm.model.JXRI01002367.1.2	20	0.409303	Q1
Molecular Function	GO:0015077	7	monovalent inorganic cation transmembrane transporter activity	evm.model.JXRI01000107.1.43	231	0.495187	Q1
Molecular Function	GO:0015077	7	monovalent inorganic cation transmembrane transporter activity	evm.model.JXRI01000107.1.43	140	0.481122	Q1
Molecular Function	GO:0015077	7	monovalent inorganic cation transmembrane transporter activity	evm.model.JXRI01001099.1.5.1	276	0.547393	Q2
Molecular Function	GO:0015077	7	monovalent inorganic cation transmembrane transporter activity	evm.model.JXRI01001099.1.5.1	284	2.18148	Q4
Molecular Function	GO:0015077	7	monovalent inorganic cation transmembrane transporter activity	evm.model.JXRI01001099.1.5.1	307	1.55434	Q3
Molecular Function	GO:0015077	7	monovalent inorganic cation transmembrane transporter activity	evm.model.JXRI01001099.1.5.1	300	1.52632	Q3
Molecular Function	GO:0015077	7	monovalent inorganic cation transmembrane transporter activity	evm.model.JXRI01000157.1.11	567	2.86561	Q4
Molecular Function	GO:0015077	7	monovalent inorganic cation transmembrane transporter activity	evm.model.JXRI01000157.1.11	583	1.57214	Q3
Molecular Function	GO:0015077	7	monovalent inorganic cation transmembrane transporter activity	evm.model.JXRI01000452.1.11	49	0.539206	Q2
Molecular Function	GO:0015077	7	monovalent inorganic cation transmembrane transporter activity	evm.model.JXRI01000452.1.11	141	2.04339	Q4
Molecular Function	GO:0015318	4	inorganic solute uptake transmembrane transporter activity	evm.model.JXRI01002367.1.1	182	0.447066	Q1
Molecular Function	GO:0015318	4	inorganic solute uptake transmembrane transporter activity	evm.model.JXRI01002367.1.1	260	0.449017	Q1
Molecular Function	GO:0015318	4	inorganic solute uptake transmembrane transporter activity	evm.model.JXRI01002367.1.1	1130	1.53214	Q3
Molecular Function	GO:0015318	4	inorganic solute uptake transmembrane transporter activity	evm.model.JXRI01000205.1.17	371	0.599532	Q2
Molecular Function	GO:0015318	4	inorganic solute uptake transmembrane transporter activity	evm.model.JXRI01000205.1.17	19	0.62262	Q2
Molecular Function	GO:0015318	4	inorganic solute uptake transmembrane transporter activity	evm.model.JXRI01001485.1.7	128	1.54881	Q3
Molecular Function	GO:0015318	4	inorganic solute uptake transmembrane transporter activity	evm.model.JXRI01001485.1.7	46	0.566809	Q2
Molecular Function	GO:0015318	4	inorganic solute uptake transmembrane transporter activity	evm.model.JXRI01000315.1.28	65	0.2928	Q1
Molecular Function	GO:0015318	4	inorganic solute uptake transmembrane transporter activity	evm.model.JXRI01000315.1.28	58	1.7283	Q3
Molecular Function	GO:0015318	4	inorganic solute uptake transmembrane transporter activity	evm.model.JXRI01002367.1.2	155	0.656164	Q2
Molecular Function	GO:0015318	4	inorganic solute uptake transmembrane transporter activity	evm.model.JXRI01002367.1.2	20	0.409303	Q1
Molecular Function	GO:0015318	4	inorganic solute uptake transmembrane transporter activity	evm.model.JXRI01000107.1.43	231	0.495187	Q1
Molecular Function	GO:0015318	4	inorganic solute uptake transmembrane transporter activity	evm.model.JXRI01000107.1.43	140	0.481122	Q1
Molecular Function	GO:0015318	4	inorganic solute uptake transmembrane transporter activity	evm.model.JXRI01001099.1.5.1	276	0.547393	Q2
Molecular Function	GO:0015318	4	inorganic solute uptake transmembrane transporter activity	evm.model.JXRI01001099.1.5.1	284	2.18148	Q4
Molecular Function	GO:0015318	4	inorganic solute uptake transmembrane transporter activity	evm.model.JXRI01001099.1.5.1	307	1.55434	Q3
Molecular Function	GO:0015318	4	inorganic solute uptake transmembrane transporter activity	evm.model.JXRI01001099.1.5.1	300	1.52632	Q3
Molecular Function	GO:0015318	4	inorganic solute uptake transmembrane transporter activity	evm.model.JXRI01000157.1.11	567	2.86561	Q4
Molecular Function	GO:0015318	4	inorganic solute uptake transmembrane transporter activity	evm.model.JXRI01000157.1.11	583	1.57214	Q3
Molecular Function	GO:0015318	4	inorganic solute uptake transmembrane transporter activity	evm.model.JXRI01000452.1.11	49	0.539206	Q2
Molecular Function	GO:0015318	4	inorganic solute uptake transmembrane transporter activity	evm.model.JXRI01000452.1.11	141	2.04339	Q4
Molecular Function	GO:0015318	4	inorganic solute uptake transmembrane transporter activity	evm.model.JXRI01000522.1.3_evm.model.JXRI01000522.1.4	231	1.70347	Q3
Molecular Function	GO:0050780	5	dopamine receptor binding	evm.model.JXRI01002367.1.2	155	0.656164	Q2
Molecular Function	GO:0050780	5	dopamine receptor binding	evm.model.JXRI01002367.1.2	20	0.409303	Q1
Molecular Function	GO:0050780	5	dopamine receptor binding	evm.model.JXRI01002367.1.1	182	0.447066	Q1
Molecular Function	GO:0050780	5	dopamine receptor binding	evm.model.JXRI01002367.1.1	260	0.449017	Q1
Molecular Function	GO:0050780	5	dopamine receptor binding	evm.model.JXRI01002367.1.1	1130	1.53214	Q3
Molecular Function	GO:0003729	5	mRNA binding	evm.model.JXRI01000032.1.48	346	0.558437	Q2
Molecular Function	GO:0003729	5	mRNA binding	evm.model.JXRI01000032.1.48	388	0.395744	Q1
Molecular Function	GO:0003729	5	mRNA binding	evm.model.JXRI01000323.1.8	445	2.23172	Q4
Molecular Function	GO:0003729	5	mRNA binding	evm.model.JXRI01000323.1.8	181	2.16892	Q4
Molecular Function	GO:0003729	5	mRNA binding	evm.model.JXRI01000323.1.8	378	0.096368	Q1
Molecular Function	GO:0003729	5	mRNA binding	evm.model.JXRI01000283.1.23	7	1.67688	Q3
Molecular Function	GO:0003729	5	mRNA binding	evm.model.JXRI01000283.1.23	13	0.489481	Q1
Molecular Function	GO:0003729	5	mRNA binding	evm.model.JXRI01000188.1.31	63	2.66378	Q4
Molecular Function	GO:0003729	5	mRNA binding	evm.model.JXRI01001504.1.2_evm.model.JXRI01001504.1.3	528	0.224305	Q1
Molecular Function	GO:0003729	5	mRNA binding	evm.model.JXRI01000341.1.24	75	0.597406	Q2
Molecular Function	GO:0003729	5	mRNA binding	evm.model.JXRI01000341.1.24	62	2.28642	Q4
Molecular Function	GO:0003729	5	mRNA binding	evm.model.JXRI01000209.1.18	116	1.56671	Q3
Molecular Function	GO:0003729	5	mRNA binding	evm.model.JXRI01000209.1.18	21	15.5875	Q4
Molecular Function	GO:0003729	5	mRNA binding	evm.model.JXRI01000254.1.10.1	240	0.578302	Q2
Molecular Function	GO:0003729	5	mRNA binding	evm.model.JXRI01000254.1.10.1	257	0.593226	Q2
Molecular Function	GO:0003729	5	mRNA binding	evm.model.JXRI01000029.1.30	44	3.789	Q4
Molecular Function	GO:0003729	5	mRNA binding	evm.model.JXRI01000601.1.6.2	381	3.24126	Q4
Molecular Function	GO:0003729	5	mRNA binding	evm.model.JXRI01000731.1.13	156	1.63361	Q3
Molecular Function	GO:0003729	5	mRNA binding	evm.model.JXRI01000125.1.21	190	0.563098	Q2
Molecular Function	GO:0003729	5	mRNA binding	evm.model.JXRI01000199.1.20	148	0.623458	Q2
Molecular Function	GO:0003729	5	mRNA binding	evm.model.JXRI01000118.1.21	161	0.145739	Q1
Molecular Function	GO:0003729	5	mRNA binding	evm.model.JXRI01000118.1.21	172	0.402794	Q1
Molecular Function	GO:0003729	5	mRNA binding	evm.model.JXRI01000054.1.24	147	0.028393	Q1
Molecular Function	GO:0003729	5	mRNA binding	evm.model.JXRI01000060.1.23	337	2.13025	Q4
Molecular Function	GO:0003729	5	mRNA binding	evm.model.JXRI01000156.1.12.6	553	0.56729	Q2
Molecular Function	GO:0003729	5	mRNA binding	evm.model.JXRI01000156.1.12.6	469	0.64107	Q2
Molecular Function	GO:0003729	5	mRNA binding	evm.model.JXRI01000156.1.12.6	113	0.153183	Q1
Molecular Function	GO:0003729	5	mRNA binding	evm.model.JXRI01000553.1.2	305	2.01308	Q4
Molecular Function	GO:0003729	5	mRNA binding	evm.model.JXRI01000553.1.2	222	0.337507	Q1
Molecular Function	GO:0003729	5	mRNA binding	evm.model.JXRI01000584.1.7	161	2.77943	Q4
Molecular Function	GO:0003729	5	mRNA binding	evm.model.JXRI01000584.1.7	135	1.96784	Q3
Molecular Function	GO:0003729	5	mRNA binding	evm.model.JXRI01000914.1.7	238	1.78164	Q3
Molecular Function	GO:0003729	5	mRNA binding	evm.model.JXRI01000914.1.7	213	0.224739	Q1
Molecular Function	GO:0003729	5	mRNA binding	evm.model.JXRI01000914.1.7	199	0.24533	Q1
Molecular Function	GO:0003729	5	mRNA binding	evm.model.JXRI01000914.1.7	311	0.441961	Q1
Molecular Function	GO:0003729	5	mRNA binding	evm.model.JXRI01000753.1.3	14	3.16951	Q4
Molecular Function	GO:0003729	5	mRNA binding	evm.model.JXRI01000107.1.19	307	0.24775	Q1
Molecular Function	GO:0003729	5	mRNA binding	evm.model.JXRI01000107.1.19	405	0.562464	Q2
Molecular Function	GO:0003729	5	mRNA binding	evm.model.JXRI01000404.1.12	40	1.6772	Q3
Molecular Function	GO:0003729	5	mRNA binding	evm.model.JXRI01000404.1.12	192	5.34555	Q4
Molecular Function	GO:0003729	5	mRNA binding	evm.model.JXRI01000404.1.12	114	1.78259	Q3
Molecular Function	GO:0003729	5	mRNA binding	evm.model.JXRI01000404.1.12	51	0.412387	Q1
Molecular Function	GO:0003729	5	mRNA binding	evm.model.JXRI01000404.1.12	62	0.475358	Q1
Molecular Function	GO:0003729	5	mRNA binding	evm.model.JXRI01001204.1.7	238	0.461875	Q1
Molecular Function	GO:0003729	5	mRNA binding	evm.model.JXRI01001204.1.7	237	1.60221	Q3
Molecular Function	GO:0008187	6	poly-pyrimidine tract binding	evm.model.JXRI01000125.1.21	190	0.563098	Q2
Molecular Function	GO:0008187	6	poly-pyrimidine tract binding	evm.model.JXRI01000254.1.10.1	240	0.578302	Q2
Molecular Function	GO:0008187	6	poly-pyrimidine tract binding	evm.model.JXRI01000254.1.10.1	257	0.593226	Q2
Molecular Function	GO:0032550	5	purine ribonucleoside binding	evm.model.JXRI01002281.1.5	150	1.62393	Q3
Molecular Function	GO:0032550	5	purine ribonucleoside binding	evm.model.JXRI01000418.1.2	121	2.15258	Q4
Molecular Function	GO:0032550	5	purine ribonucleoside binding	evm.model.JXRI01000004.1.21	18	1.99511	Q3
Molecular Function	GO:0032550	5	purine ribonucleoside binding	evm.model.JXRI01000272.1.12	36	0.555481	Q2
Molecular Function	GO:0070035	8	purine NTP-dependent helicase activity	evm.model.JXRI01000323.1.8	445	2.23172	Q4
Molecular Function	GO:0070035	8	purine NTP-dependent helicase activity	evm.model.JXRI01000323.1.8	181	2.16892	Q4
Molecular Function	GO:0070035	8	purine NTP-dependent helicase activity	evm.model.JXRI01000323.1.8	378	0.096368	Q1
Molecular Function	GO:0070035	8	purine NTP-dependent helicase activity	evm.model.JXRI01000553.1.2	305	2.01308	Q4
Molecular Function	GO:0070035	8	purine NTP-dependent helicase activity	evm.model.JXRI01000553.1.2	222	0.337507	Q1
Molecular Function	GO:0070035	8	purine NTP-dependent helicase activity	evm.model.JXRI01001650.1.2	166	1.57682	Q3
Molecular Function	GO:0070035	8	purine NTP-dependent helicase activity	evm.model.JXRI01001650.1.2	46	0.296778	Q1
Molecular Function	GO:0070035	8	purine NTP-dependent helicase activity	evm.model.JXRI01001204.1.7	238	0.461875	Q1
Molecular Function	GO:0070035	8	purine NTP-dependent helicase activity	evm.model.JXRI01001204.1.7	237	1.60221	Q3
Molecular Function	GO:0033218	2	amide binding	evm.model.JXRI01002367.1.2	155	0.656164	Q2
Molecular Function	GO:0033218	2	amide binding	evm.model.JXRI01002367.1.2	20	0.409303	Q1
Molecular Function	GO:0033218	2	amide binding	evm.model.JXRI01000107.1.19	307	0.24775	Q1
Molecular Function	GO:0033218	2	amide binding	evm.model.JXRI01000107.1.19	405	0.562464	Q2
Molecular Function	GO:0033218	2	amide binding	evm.model.JXRI01002367.1.1	182	0.447066	Q1
Molecular Function	GO:0033218	2	amide binding	evm.model.JXRI01002367.1.1	260	0.449017	Q1
Molecular Function	GO:0033218	2	amide binding	evm.model.JXRI01002367.1.1	1130	1.53214	Q3
Molecular Function	GO:0033218	2	amide binding	evm.model.JXRI01000004.1.21	18	1.99511	Q3
Molecular Function	GO:0033218	2	amide binding	evm.model.JXRI01000101.1.18	214	2.28448	Q4
Molecular Function	GO:0033218	2	amide binding	evm.model.JXRI01001380.1.8.1	105	0.615566	Q2
Molecular Function	GO:0033218	2	amide binding	evm.model.JXRI01000730.1.5	713	2.16889	Q4
Molecular Function	GO:0033218	2	amide binding	evm.model.JXRI01000730.1.5	600	0.282369	Q1
Molecular Function	GO:0033218	2	amide binding	evm.model.JXRI01000730.1.5	734	0.366156	Q1
Molecular Function	GO:0033218	2	amide binding	evm.model.JXRI01000730.1.5	702	2.21105	Q4
Molecular Function	GO:0033218	2	amide binding	evm.model.JXRI01000730.1.5	495	0.338954	Q1
Molecular Function	GO:0033218	2	amide binding	evm.model.JXRI01000730.1.5	1297	0.598066	Q2
Molecular Function	GO:0033218	2	amide binding	evm.model.JXRI01000730.1.5	133	0.422308	Q1
Molecular Function	GO:0033218	2	amide binding	evm.model.JXRI01000730.1.5	473	1.92474	Q3
Molecular Function	GO:0030234	2	enzyme regulator activity	evm.model.JXRI01002281.1.5	150	1.62393	Q3
Molecular Function	GO:0030234	2	enzyme regulator activity	evm.model.JXRI01000156.1.12.6	553	0.56729	Q2
Molecular Function	GO:0030234	2	enzyme regulator activity	evm.model.JXRI01000156.1.12.6	469	0.64107	Q2
Molecular Function	GO:0030234	2	enzyme regulator activity	evm.model.JXRI01000156.1.12.6	113	0.153183	Q1
Molecular Function	GO:0030234	2	enzyme regulator activity	evm.model.JXRI01000375.1.4	388	0.658248	Q2
Molecular Function	GO:0030234	2	enzyme regulator activity	evm.model.JXRI01001051.1.10	130	16.802	Q4
Molecular Function	GO:0030234	2	enzyme regulator activity	evm.model.JXRI01001051.1.10	122	2.33584	Q4
Molecular Function	GO:0030234	2	enzyme regulator activity	evm.model.JXRI01000205.1.17	371	0.599532	Q2
Molecular Function	GO:0030234	2	enzyme regulator activity	evm.model.JXRI01000205.1.17	19	0.62262	Q2
Molecular Function	GO:0030234	2	enzyme regulator activity	evm.model.JXRI01000954.1.4	472	0.45856	Q1
Molecular Function	GO:0030234	2	enzyme regulator activity	evm.model.JXRI01000954.1.4	225	1.95223	Q3
Molecular Function	GO:0030234	2	enzyme regulator activity	evm.model.JXRI01000954.1.4	581	0.376785	Q1
Molecular Function	GO:0030234	2	enzyme regulator activity	evm.model.JXRI01000954.1.4	491	1.66736	Q3
Molecular Function	GO:0030234	2	enzyme regulator activity	evm.model.JXRI01002425.1.3	96	0.626841	Q2
Molecular Function	GO:0030234	2	enzyme regulator activity	evm.model.JXRI01000556.1.9	51	1.52286	Q3
Molecular Function	GO:0030234	2	enzyme regulator activity	evm.model.JXRI01000061.1.4	127	7.31604	Q4
Molecular Function	GO:0030234	2	enzyme regulator activity	evm.model.JXRI01000061.1.4	39	0.556747	Q2
Molecular Function	GO:0030234	2	enzyme regulator activity	evm.model.JXRI01000087.1.22	108	0.345426	Q1
Molecular Function	GO:0030234	2	enzyme regulator activity	evm.model.JXRI01000087.1.22	19	0.638047	Q2
Molecular Function	GO:0030234	2	enzyme regulator activity	evm.model.JXRI01000087.1.22	121	2.1429	Q4
Molecular Function	GO:0030234	2	enzyme regulator activity	evm.model.JXRI01001337.1.3	164	1.51702	Q3
Molecular Function	GO:0030234	2	enzyme regulator activity	evm.model.JXRI01000118.1.21	161	0.145739	Q1
Molecular Function	GO:0030234	2	enzyme regulator activity	evm.model.JXRI01000118.1.21	172	0.402794	Q1
Molecular Function	GO:0030234	2	enzyme regulator activity	evm.model.JXRI01000184.1.27	382	2.03765	Q4
Molecular Function	GO:0008097	6	5S rRNA binding	evm.model.JXRI01000060.1.23	337	2.13025	Q4
Molecular Function	GO:0008097	6	5S rRNA binding	evm.model.JXRI01000556.1.9	51	1.52286	Q3
Molecular Function	GO:0032561	5	guanyl ribonucleotide binding	evm.model.JXRI01002281.1.5	150	1.62393	Q3
Molecular Function	GO:0032561	5	guanyl ribonucleotide binding	evm.model.JXRI01000418.1.2	121	2.15258	Q4
Molecular Function	GO:0032561	5	guanyl ribonucleotide binding	evm.model.JXRI01000004.1.21	18	1.99511	Q3
Molecular Function	GO:0032561	5	guanyl ribonucleotide binding	evm.model.JXRI01000272.1.12	36	0.555481	Q2
Molecular Function	GO:0008556	7	potassium-transporting ATPase activity	evm.model.JXRI01002367.1.2	155	0.656164	Q2
Molecular Function	GO:0008556	7	potassium-transporting ATPase activity	evm.model.JXRI01002367.1.2	20	0.409303	Q1
Molecular Function	GO:0008556	7	potassium-transporting ATPase activity	evm.model.JXRI01002367.1.1	182	0.447066	Q1
Molecular Function	GO:0008556	7	potassium-transporting ATPase activity	evm.model.JXRI01002367.1.1	260	0.449017	Q1
Molecular Function	GO:0008556	7	potassium-transporting ATPase activity	evm.model.JXRI01002367.1.1	1130	1.53214	Q3
Molecular Function	GO:0016875	3	ligase activity, forming carbon-oxygen bonds	evm.model.JXRI01000340.1.7_evm.model.JXRI01000340.1.8	252	0.54251	Q2
Molecular Function	GO:0016875	3	ligase activity, forming carbon-oxygen bonds	evm.model.JXRI01000784.1.3	409	2.68938	Q4
Molecular Function	GO:0016875	3	ligase activity, forming carbon-oxygen bonds	evm.model.JXRI01000526.1.12	303	0.615501	Q2
Molecular Function	GO:0043621	3	protein self-association	evm.model.JXRI01000204.1.22	440	0.510544	Q2
Molecular Function	GO:0043621	3	protein self-association	evm.model.JXRI01000204.1.22	435	4.4519	Q4
Molecular Function	GO:0043621	3	protein self-association	evm.model.JXRI01000337.1.7	57	3.14729	Q4
Molecular Function	GO:0016817	3	hydrolase activity, acting on acid anhydrides	evm.model.JXRI01000032.1.48	346	0.558437	Q2
Molecular Function	GO:0016817	3	hydrolase activity, acting on acid anhydrides	evm.model.JXRI01000032.1.48	388	0.395744	Q1
Molecular Function	GO:0016817	3	hydrolase activity, acting on acid anhydrides	evm.model.JXRI01000323.1.8	445	2.23172	Q4
Molecular Function	GO:0016817	3	hydrolase activity, acting on acid anhydrides	evm.model.JXRI01000323.1.8	181	2.16892	Q4
Molecular Function	GO:0016817	3	hydrolase activity, acting on acid anhydrides	evm.model.JXRI01000323.1.8	378	0.096368	Q1
Molecular Function	GO:0016817	3	hydrolase activity, acting on acid anhydrides	evm.model.JXRI01001002.1.7	559	2.18768	Q4
Molecular Function	GO:0016817	3	hydrolase activity, acting on acid anhydrides	evm.model.JXRI01001002.1.7	747	0.597624	Q2
Molecular Function	GO:0016817	3	hydrolase activity, acting on acid anhydrides	evm.model.JXRI01001002.1.7	238	0.651959	Q2
Molecular Function	GO:0016817	3	hydrolase activity, acting on acid anhydrides	evm.model.JXRI01001002.1.7	748	0.636368	Q2
Molecular Function	GO:0016817	3	hydrolase activity, acting on acid anhydrides	evm.model.JXRI01001002.1.7	701	0.558653	Q2
Molecular Function	GO:0016817	3	hydrolase activity, acting on acid anhydrides	evm.model.JXRI01001002.1.7	662	0.482897	Q1
Molecular Function	GO:0016817	3	hydrolase activity, acting on acid anhydrides	evm.model.JXRI01001002.1.7	552	2.53581	Q4
Molecular Function	GO:0016817	3	hydrolase activity, acting on acid anhydrides	evm.model.JXRI01001002.1.7	193	1.74453	Q3
Molecular Function	GO:0016817	3	hydrolase activity, acting on acid anhydrides	evm.model.JXRI01000375.1.4	388	0.658248	Q2
Molecular Function	GO:0016817	3	hydrolase activity, acting on acid anhydrides	evm.model.JXRI01001485.1.7	128	1.54881	Q3
Molecular Function	GO:0016817	3	hydrolase activity, acting on acid anhydrides	evm.model.JXRI01001485.1.7	46	0.566809	Q2
Molecular Function	GO:0016817	3	hydrolase activity, acting on acid anhydrides	evm.model.JXRI01000315.1.28	65	0.2928	Q1
Molecular Function	GO:0016817	3	hydrolase activity, acting on acid anhydrides	evm.model.JXRI01000315.1.28	58	1.7283	Q3
Molecular Function	GO:0016817	3	hydrolase activity, acting on acid anhydrides	evm.model.JXRI01000027.1.3	1056	0.410156	Q1
Molecular Function	GO:0016817	3	hydrolase activity, acting on acid anhydrides	evm.model.JXRI01002367.1.2	155	0.656164	Q2
Molecular Function	GO:0016817	3	hydrolase activity, acting on acid anhydrides	evm.model.JXRI01002367.1.2	20	0.409303	Q1
Molecular Function	GO:0016817	3	hydrolase activity, acting on acid anhydrides	evm.model.JXRI01000107.1.43	231	0.495187	Q1
Molecular Function	GO:0016817	3	hydrolase activity, acting on acid anhydrides	evm.model.JXRI01000107.1.43	140	0.481122	Q1
Molecular Function	GO:0016817	3	hydrolase activity, acting on acid anhydrides	evm.model.JXRI01000418.1.2	121	2.15258	Q4
Molecular Function	GO:0016817	3	hydrolase activity, acting on acid anhydrides	evm.model.JXRI01000452.1.11	49	0.539206	Q2
Molecular Function	GO:0016817	3	hydrolase activity, acting on acid anhydrides	evm.model.JXRI01000452.1.11	141	2.04339	Q4
Molecular Function	GO:0016817	3	hydrolase activity, acting on acid anhydrides	evm.model.JXRI01000401.1.6	49	1.52982	Q3
Molecular Function	GO:0016817	3	hydrolase activity, acting on acid anhydrides	evm.model.JXRI01000401.1.6	280	0.449094	Q1
Molecular Function	GO:0016817	3	hydrolase activity, acting on acid anhydrides	evm.model.JXRI01000401.1.6	619	0.322651	Q1
Molecular Function	GO:0016817	3	hydrolase activity, acting on acid anhydrides	evm.model.JXRI01000401.1.6	268	0.23909	Q1
Molecular Function	GO:0016817	3	hydrolase activity, acting on acid anhydrides	evm.model.JXRI01000553.1.2	305	2.01308	Q4
Molecular Function	GO:0016817	3	hydrolase activity, acting on acid anhydrides	evm.model.JXRI01000553.1.2	222	0.337507	Q1
Molecular Function	GO:0016817	3	hydrolase activity, acting on acid anhydrides	evm.model.JXRI01002367.1.1	182	0.447066	Q1
Molecular Function	GO:0016817	3	hydrolase activity, acting on acid anhydrides	evm.model.JXRI01002367.1.1	260	0.449017	Q1
Molecular Function	GO:0016817	3	hydrolase activity, acting on acid anhydrides	evm.model.JXRI01002367.1.1	1130	1.53214	Q3
Molecular Function	GO:0016817	3	hydrolase activity, acting on acid anhydrides	evm.model.JXRI01001051.1.10	130	16.802	Q4
Molecular Function	GO:0016817	3	hydrolase activity, acting on acid anhydrides	evm.model.JXRI01001051.1.10	122	2.33584	Q4
Molecular Function	GO:0016817	3	hydrolase activity, acting on acid anhydrides	evm.model.JXRI01001650.1.2	166	1.57682	Q3
Molecular Function	GO:0016817	3	hydrolase activity, acting on acid anhydrides	evm.model.JXRI01001650.1.2	46	0.296778	Q1
Molecular Function	GO:0016817	3	hydrolase activity, acting on acid anhydrides	evm.model.JXRI01000057.1.17	228	1.61926	Q3
Molecular Function	GO:0016817	3	hydrolase activity, acting on acid anhydrides	evm.model.JXRI01000205.1.17	371	0.599532	Q2
Molecular Function	GO:0016817	3	hydrolase activity, acting on acid anhydrides	evm.model.JXRI01000205.1.17	19	0.62262	Q2
Molecular Function	GO:0016817	3	hydrolase activity, acting on acid anhydrides	evm.model.JXRI01000954.1.4	472	0.45856	Q1
Molecular Function	GO:0016817	3	hydrolase activity, acting on acid anhydrides	evm.model.JXRI01000954.1.4	225	1.95223	Q3
Molecular Function	GO:0016817	3	hydrolase activity, acting on acid anhydrides	evm.model.JXRI01000954.1.4	581	0.376785	Q1
Molecular Function	GO:0016817	3	hydrolase activity, acting on acid anhydrides	evm.model.JXRI01000954.1.4	491	1.66736	Q3
Molecular Function	GO:0016817	3	hydrolase activity, acting on acid anhydrides	evm.model.JXRI01000809.1.2_evm.model.JXRI01000809.1.3	93	4.01025	Q4
Molecular Function	GO:0016817	3	hydrolase activity, acting on acid anhydrides	evm.model.JXRI01000809.1.2_evm.model.JXRI01000809.1.3	76	1.76488	Q3
Molecular Function	GO:0016817	3	hydrolase activity, acting on acid anhydrides	evm.model.JXRI01000024.1.14	702	0.442646	Q1
Molecular Function	GO:0016817	3	hydrolase activity, acting on acid anhydrides	evm.model.JXRI01000157.1.11	567	2.86561	Q4
Molecular Function	GO:0016817	3	hydrolase activity, acting on acid anhydrides	evm.model.JXRI01000157.1.11	583	1.57214	Q3
Molecular Function	GO:0016817	3	hydrolase activity, acting on acid anhydrides	evm.model.JXRI01001204.1.7	238	0.461875	Q1
Molecular Function	GO:0016817	3	hydrolase activity, acting on acid anhydrides	evm.model.JXRI01001204.1.7	237	1.60221	Q3
Molecular Function	GO:0016817	3	hydrolase activity, acting on acid anhydrides	evm.model.JXRI01000101.1.18	214	2.28448	Q4
Molecular Function	GO:0030506	4	ankyrin binding	evm.model.JXRI01002367.1.2	155	0.656164	Q2
Molecular Function	GO:0030506	4	ankyrin binding	evm.model.JXRI01002367.1.2	20	0.409303	Q1
Molecular Function	GO:0030506	4	ankyrin binding	evm.model.JXRI01000199.1.20	148	0.623458	Q2
Molecular Function	GO:0030506	4	ankyrin binding	evm.model.JXRI01002367.1.1	182	0.447066	Q1
Molecular Function	GO:0030506	4	ankyrin binding	evm.model.JXRI01002367.1.1	260	0.449017	Q1
Molecular Function	GO:0030506	4	ankyrin binding	evm.model.JXRI01002367.1.1	1130	1.53214	Q3
Molecular Function	GO:0030506	4	ankyrin binding	evm.model.JXRI01000730.1.5	713	2.16889	Q4
Molecular Function	GO:0030506	4	ankyrin binding	evm.model.JXRI01000730.1.5	600	0.282369	Q1
Molecular Function	GO:0030506	4	ankyrin binding	evm.model.JXRI01000730.1.5	734	0.366156	Q1
Molecular Function	GO:0030506	4	ankyrin binding	evm.model.JXRI01000730.1.5	702	2.21105	Q4
Molecular Function	GO:0030506	4	ankyrin binding	evm.model.JXRI01000730.1.5	495	0.338954	Q1
Molecular Function	GO:0030506	4	ankyrin binding	evm.model.JXRI01000730.1.5	1297	0.598066	Q2
Molecular Function	GO:0030506	4	ankyrin binding	evm.model.JXRI01000730.1.5	133	0.422308	Q1
Molecular Function	GO:0030506	4	ankyrin binding	evm.model.JXRI01000730.1.5	473	1.92474	Q3
Molecular Function	GO:0016835	3	carbon-oxygen lyase activity	evm.model.JXRI01000145.1.24	254	0.483383	Q1
Molecular Function	GO:0016835	3	carbon-oxygen lyase activity	evm.model.JXRI01000145.1.24	162	9.63661	Q4
Molecular Function	GO:0016835	3	carbon-oxygen lyase activity	evm.model.JXRI01000988.1.5	331	2.78509	Q4
Molecular Function	GO:0016835	3	carbon-oxygen lyase activity	evm.model.JXRI01000341.1.24	75	0.597406	Q2
Molecular Function	GO:0016835	3	carbon-oxygen lyase activity	evm.model.JXRI01000341.1.24	62	2.28642	Q4
Molecular Function	GO:0016887	7	ATPase activity	evm.model.JXRI01000032.1.48	346	0.558437	Q2
Molecular Function	GO:0016887	7	ATPase activity	evm.model.JXRI01000032.1.48	388	0.395744	Q1
Molecular Function	GO:0016887	7	ATPase activity	evm.model.JXRI01000323.1.8	445	2.23172	Q4
Molecular Function	GO:0016887	7	ATPase activity	evm.model.JXRI01000323.1.8	181	2.16892	Q4
Molecular Function	GO:0016887	7	ATPase activity	evm.model.JXRI01000323.1.8	378	0.096368	Q1
Molecular Function	GO:0016887	7	ATPase activity	evm.model.JXRI01001002.1.7	559	2.18768	Q4
Molecular Function	GO:0016887	7	ATPase activity	evm.model.JXRI01001002.1.7	747	0.597624	Q2
Molecular Function	GO:0016887	7	ATPase activity	evm.model.JXRI01001002.1.7	238	0.651959	Q2
Molecular Function	GO:0016887	7	ATPase activity	evm.model.JXRI01001002.1.7	748	0.636368	Q2
Molecular Function	GO:0016887	7	ATPase activity	evm.model.JXRI01001002.1.7	701	0.558653	Q2
Molecular Function	GO:0016887	7	ATPase activity	evm.model.JXRI01001002.1.7	662	0.482897	Q1
Molecular Function	GO:0016887	7	ATPase activity	evm.model.JXRI01001002.1.7	552	2.53581	Q4
Molecular Function	GO:0016887	7	ATPase activity	evm.model.JXRI01001002.1.7	193	1.74453	Q3
Molecular Function	GO:0016887	7	ATPase activity	evm.model.JXRI01000375.1.4	388	0.658248	Q2
Molecular Function	GO:0016887	7	ATPase activity	evm.model.JXRI01001485.1.7	128	1.54881	Q3
Molecular Function	GO:0016887	7	ATPase activity	evm.model.JXRI01001485.1.7	46	0.566809	Q2
Molecular Function	GO:0016887	7	ATPase activity	evm.model.JXRI01000315.1.28	65	0.2928	Q1
Molecular Function	GO:0016887	7	ATPase activity	evm.model.JXRI01000315.1.28	58	1.7283	Q3
Molecular Function	GO:0016887	7	ATPase activity	evm.model.JXRI01000027.1.3	1056	0.410156	Q1
Molecular Function	GO:0016887	7	ATPase activity	evm.model.JXRI01002367.1.2	155	0.656164	Q2
Molecular Function	GO:0016887	7	ATPase activity	evm.model.JXRI01002367.1.2	20	0.409303	Q1
Molecular Function	GO:0016887	7	ATPase activity	evm.model.JXRI01000107.1.43	231	0.495187	Q1
Molecular Function	GO:0016887	7	ATPase activity	evm.model.JXRI01000107.1.43	140	0.481122	Q1
Molecular Function	GO:0016887	7	ATPase activity	evm.model.JXRI01000452.1.11	49	0.539206	Q2
Molecular Function	GO:0016887	7	ATPase activity	evm.model.JXRI01000452.1.11	141	2.04339	Q4
Molecular Function	GO:0016887	7	ATPase activity	evm.model.JXRI01000553.1.2	305	2.01308	Q4
Molecular Function	GO:0016887	7	ATPase activity	evm.model.JXRI01000553.1.2	222	0.337507	Q1
Molecular Function	GO:0016887	7	ATPase activity	evm.model.JXRI01002367.1.1	182	0.447066	Q1
Molecular Function	GO:0016887	7	ATPase activity	evm.model.JXRI01002367.1.1	260	0.449017	Q1
Molecular Function	GO:0016887	7	ATPase activity	evm.model.JXRI01002367.1.1	1130	1.53214	Q3
Molecular Function	GO:0016887	7	ATPase activity	evm.model.JXRI01001051.1.10	130	16.802	Q4
Molecular Function	GO:0016887	7	ATPase activity	evm.model.JXRI01001051.1.10	122	2.33584	Q4
Molecular Function	GO:0016887	7	ATPase activity	evm.model.JXRI01001650.1.2	166	1.57682	Q3
Molecular Function	GO:0016887	7	ATPase activity	evm.model.JXRI01001650.1.2	46	0.296778	Q1
Molecular Function	GO:0016887	7	ATPase activity	evm.model.JXRI01000205.1.17	371	0.599532	Q2
Molecular Function	GO:0016887	7	ATPase activity	evm.model.JXRI01000205.1.17	19	0.62262	Q2
Molecular Function	GO:0016887	7	ATPase activity	evm.model.JXRI01000954.1.4	472	0.45856	Q1
Molecular Function	GO:0016887	7	ATPase activity	evm.model.JXRI01000954.1.4	225	1.95223	Q3
Molecular Function	GO:0016887	7	ATPase activity	evm.model.JXRI01000954.1.4	581	0.376785	Q1
Molecular Function	GO:0016887	7	ATPase activity	evm.model.JXRI01000954.1.4	491	1.66736	Q3
Molecular Function	GO:0016887	7	ATPase activity	evm.model.JXRI01000809.1.2_evm.model.JXRI01000809.1.3	93	4.01025	Q4
Molecular Function	GO:0016887	7	ATPase activity	evm.model.JXRI01000809.1.2_evm.model.JXRI01000809.1.3	76	1.76488	Q3
Molecular Function	GO:0016887	7	ATPase activity	evm.model.JXRI01000024.1.14	702	0.442646	Q1
Molecular Function	GO:0016887	7	ATPase activity	evm.model.JXRI01000157.1.11	567	2.86561	Q4
Molecular Function	GO:0016887	7	ATPase activity	evm.model.JXRI01000157.1.11	583	1.57214	Q3
Molecular Function	GO:0016887	7	ATPase activity	evm.model.JXRI01001204.1.7	238	0.461875	Q1
Molecular Function	GO:0016887	7	ATPase activity	evm.model.JXRI01001204.1.7	237	1.60221	Q3
Molecular Function	GO:0016887	7	ATPase activity	evm.model.JXRI01000101.1.18	214	2.28448	Q4
Molecular Function	GO:0016616	4	oxidoreductase activity, acting on the CH-OH group of donors, NAD or NADP as acceptor	evm.model.JXRI01000175.1.10	142	0.239645	Q1
Molecular Function	GO:0016616	4	oxidoreductase activity, acting on the CH-OH group of donors, NAD or NADP as acceptor	evm.model.JXRI01000988.1.5	331	2.78509	Q4
Molecular Function	GO:0016616	4	oxidoreductase activity, acting on the CH-OH group of donors, NAD or NADP as acceptor	evm.model.JXRI01000033.1.28	395	1.53044	Q3
Molecular Function	GO:0016616	4	oxidoreductase activity, acting on the CH-OH group of donors, NAD or NADP as acceptor	evm.model.JXRI01000033.1.28	440	1.57453	Q3
Molecular Function	GO:0016616	4	oxidoreductase activity, acting on the CH-OH group of donors, NAD or NADP as acceptor	evm.model.JXRI01000033.1.28	385	23.7195	Q4
Molecular Function	GO:0016616	4	oxidoreductase activity, acting on the CH-OH group of donors, NAD or NADP as acceptor	evm.model.JXRI01000963.1.4	450	2.99666	Q4
Molecular Function	GO:0016616	4	oxidoreductase activity, acting on the CH-OH group of donors, NAD or NADP as acceptor	evm.model.JXRI01000963.1.4	93	1.73657	Q3
Molecular Function	GO:0016616	4	oxidoreductase activity, acting on the CH-OH group of donors, NAD or NADP as acceptor	evm.model.JXRI01000337.1.7	57	3.14729	Q4
Molecular Function	GO:0042277	3	peptide binding	evm.model.JXRI01002367.1.2	155	0.656164	Q2
Molecular Function	GO:0042277	3	peptide binding	evm.model.JXRI01002367.1.2	20	0.409303	Q1
Molecular Function	GO:0042277	3	peptide binding	evm.model.JXRI01000107.1.19	307	0.24775	Q1
Molecular Function	GO:0042277	3	peptide binding	evm.model.JXRI01000107.1.19	405	0.562464	Q2
Molecular Function	GO:0042277	3	peptide binding	evm.model.JXRI01002367.1.1	182	0.447066	Q1
Molecular Function	GO:0042277	3	peptide binding	evm.model.JXRI01002367.1.1	260	0.449017	Q1
Molecular Function	GO:0042277	3	peptide binding	evm.model.JXRI01002367.1.1	1130	1.53214	Q3
Molecular Function	GO:0042277	3	peptide binding	evm.model.JXRI01000004.1.21	18	1.99511	Q3
Molecular Function	GO:0042277	3	peptide binding	evm.model.JXRI01000101.1.18	214	2.28448	Q4
Molecular Function	GO:0042277	3	peptide binding	evm.model.JXRI01001380.1.8.1	105	0.615566	Q2
Molecular Function	GO:0042277	3	peptide binding	evm.model.JXRI01000730.1.5	713	2.16889	Q4
Molecular Function	GO:0042277	3	peptide binding	evm.model.JXRI01000730.1.5	600	0.282369	Q1
Molecular Function	GO:0042277	3	peptide binding	evm.model.JXRI01000730.1.5	734	0.366156	Q1
Molecular Function	GO:0042277	3	peptide binding	evm.model.JXRI01000730.1.5	702	2.21105	Q4
Molecular Function	GO:0042277	3	peptide binding	evm.model.JXRI01000730.1.5	495	0.338954	Q1
Molecular Function	GO:0042277	3	peptide binding	evm.model.JXRI01000730.1.5	1297	0.598066	Q2
Molecular Function	GO:0042277	3	peptide binding	evm.model.JXRI01000730.1.5	133	0.422308	Q1
Molecular Function	GO:0042277	3	peptide binding	evm.model.JXRI01000730.1.5	473	1.92474	Q3
Molecular Function	GO:0003684	5	damaged DNA binding	evm.model.JXRI01001337.1.3	164	1.51702	Q3
Molecular Function	GO:0003684	5	damaged DNA binding	evm.model.JXRI01000341.1.24	75	0.597406	Q2
Molecular Function	GO:0003684	5	damaged DNA binding	evm.model.JXRI01000341.1.24	62	2.28642	Q4
Molecular Function	GO:0001664	4	G-protein coupled receptor binding	evm.model.JXRI01002367.1.2	155	0.656164	Q2
Molecular Function	GO:0001664	4	G-protein coupled receptor binding	evm.model.JXRI01002367.1.2	20	0.409303	Q1
Molecular Function	GO:0001664	4	G-protein coupled receptor binding	evm.model.JXRI01002367.1.1	182	0.447066	Q1
Molecular Function	GO:0001664	4	G-protein coupled receptor binding	evm.model.JXRI01002367.1.1	260	0.449017	Q1
Molecular Function	GO:0001664	4	G-protein coupled receptor binding	evm.model.JXRI01002367.1.1	1130	1.53214	Q3
Molecular Function	GO:0001664	4	G-protein coupled receptor binding	evm.model.JXRI01000101.1.18	214	2.28448	Q4
Molecular Function	GO:0008266	7	poly(U) RNA binding	evm.model.JXRI01000125.1.21	190	0.563098	Q2
Molecular Function	GO:0008266	7	poly(U) RNA binding	evm.model.JXRI01000254.1.10.1	240	0.578302	Q2
Molecular Function	GO:0008266	7	poly(U) RNA binding	evm.model.JXRI01000254.1.10.1	257	0.593226	Q2
Molecular Function	GO:0031748	6	D1 dopamine receptor binding	evm.model.JXRI01002367.1.2	155	0.656164	Q2
Molecular Function	GO:0031748	6	D1 dopamine receptor binding	evm.model.JXRI01002367.1.2	20	0.409303	Q1
Molecular Function	GO:0031748	6	D1 dopamine receptor binding	evm.model.JXRI01002367.1.1	182	0.447066	Q1
Molecular Function	GO:0031748	6	D1 dopamine receptor binding	evm.model.JXRI01002367.1.1	260	0.449017	Q1
Molecular Function	GO:0031748	6	D1 dopamine receptor binding	evm.model.JXRI01002367.1.1	1130	1.53214	Q3
Molecular Function	GO:0016866	3	intramolecular transferase activity	evm.model.JXRI01000044.1.5	154	0.619566	Q2
Molecular Function	GO:0016866	3	intramolecular transferase activity	evm.model.JXRI01000044.1.5	24	0.568614	Q2
Molecular Function	GO:0016866	3	intramolecular transferase activity	evm.model.JXRI01000641.1.7	132	0.618879	Q2
Molecular Function	GO:0005525	5	GTP binding	evm.model.JXRI01002281.1.5	150	1.62393	Q3
Molecular Function	GO:0005525	5	GTP binding	evm.model.JXRI01000418.1.2	121	2.15258	Q4
Molecular Function	GO:0005525	5	GTP binding	evm.model.JXRI01000004.1.21	18	1.99511	Q3
Molecular Function	GO:0005525	5	GTP binding	evm.model.JXRI01000272.1.12	36	0.555481	Q2
Molecular Function	GO:0003755	4	peptidyl-prolyl cis-trans isomerase activity	evm.model.JXRI01000107.1.19	307	0.24775	Q1
Molecular Function	GO:0003755	4	peptidyl-prolyl cis-trans isomerase activity	evm.model.JXRI01000107.1.19	405	0.562464	Q2
Molecular Function	GO:0003755	4	peptidyl-prolyl cis-trans isomerase activity	evm.model.JXRI01000146.1.14	59	0.650913	Q2
Molecular Function	GO:0003755	4	peptidyl-prolyl cis-trans isomerase activity	evm.model.JXRI01000146.1.14	131	0.252508	Q1
Molecular Function	GO:0003755	4	peptidyl-prolyl cis-trans isomerase activity	evm.model.JXRI01000146.1.14	97	1.88771	Q3
Molecular Function	GO:0003755	4	peptidyl-prolyl cis-trans isomerase activity	evm.model.JXRI01000146.1.14	140	0.475746	Q1
Molecular Function	GO:0016651	3	oxidoreductase activity, acting on NAD(P)H	evm.model.JXRI01000870.1.6	147	0.319149	Q1
Molecular Function	GO:0016651	3	oxidoreductase activity, acting on NAD(P)H	evm.model.JXRI01000004.1.46.1	49	0.346761	Q1
Molecular Function	GO:0016651	3	oxidoreductase activity, acting on NAD(P)H	evm.model.JXRI01000004.1.46.1	12	0.421288	Q1
Molecular Function	GO:0016651	3	oxidoreductase activity, acting on NAD(P)H	evm.model.JXRI01000004.1.46.1	58	2.29902	Q4
Molecular Function	GO:0016651	3	oxidoreductase activity, acting on NAD(P)H	evm.model.JXRI01000337.1.7	57	3.14729	Q4
Molecular Function	GO:0036402	9	proteasome-activating ATPase activity	evm.model.JXRI01000375.1.4	388	0.658248	Q2
Molecular Function	GO:0036402	9	proteasome-activating ATPase activity	evm.model.JXRI01000809.1.2_evm.model.JXRI01000809.1.3	93	4.01025	Q4
Molecular Function	GO:0036402	9	proteasome-activating ATPase activity	evm.model.JXRI01000809.1.2_evm.model.JXRI01000809.1.3	76	1.76488	Q3
Molecular Function	GO:0051879	4	Hsp90 protein binding	evm.model.JXRI01000156.1.12.6	553	0.56729	Q2
Molecular Function	GO:0051879	4	Hsp90 protein binding	evm.model.JXRI01000156.1.12.6	469	0.64107	Q2
Molecular Function	GO:0051879	4	Hsp90 protein binding	evm.model.JXRI01000156.1.12.6	113	0.153183	Q1
Molecular Function	GO:0051879	4	Hsp90 protein binding	evm.model.JXRI01000341.1.24	75	0.597406	Q2
Molecular Function	GO:0051879	4	Hsp90 protein binding	evm.model.JXRI01000341.1.24	62	2.28642	Q4
Molecular Function	GO:1990932	6	5.8S rRNA binding	evm.model.JXRI01000386.1.10	46	2.18383	Q4
Molecular Function	GO:1990932	6	5.8S rRNA binding	evm.model.JXRI01000047.1.23	181	2.34811	Q4
Molecular Function	GO:0042626	5	ATPase activity, coupled to transmembrane movement of substances	evm.model.JXRI01002367.1.2	155	0.656164	Q2
Molecular Function	GO:0042626	5	ATPase activity, coupled to transmembrane movement of substances	evm.model.JXRI01002367.1.2	20	0.409303	Q1
Molecular Function	GO:0042626	5	ATPase activity, coupled to transmembrane movement of substances	evm.model.JXRI01000107.1.43	231	0.495187	Q1
Molecular Function	GO:0042626	5	ATPase activity, coupled to transmembrane movement of substances	evm.model.JXRI01000107.1.43	140	0.481122	Q1
Molecular Function	GO:0042626	5	ATPase activity, coupled to transmembrane movement of substances	evm.model.JXRI01002367.1.1	182	0.447066	Q1
Molecular Function	GO:0042626	5	ATPase activity, coupled to transmembrane movement of substances	evm.model.JXRI01002367.1.1	260	0.449017	Q1
Molecular Function	GO:0042626	5	ATPase activity, coupled to transmembrane movement of substances	evm.model.JXRI01002367.1.1	1130	1.53214	Q3
Molecular Function	GO:0042626	5	ATPase activity, coupled to transmembrane movement of substances	evm.model.JXRI01000157.1.11	567	2.86561	Q4
Molecular Function	GO:0042626	5	ATPase activity, coupled to transmembrane movement of substances	evm.model.JXRI01000157.1.11	583	1.57214	Q3
Molecular Function	GO:0042626	5	ATPase activity, coupled to transmembrane movement of substances	evm.model.JXRI01000205.1.17	371	0.599532	Q2
Molecular Function	GO:0042626	5	ATPase activity, coupled to transmembrane movement of substances	evm.model.JXRI01000205.1.17	19	0.62262	Q2
Molecular Function	GO:0042626	5	ATPase activity, coupled to transmembrane movement of substances	evm.model.JXRI01001485.1.7	128	1.54881	Q3
Molecular Function	GO:0042626	5	ATPase activity, coupled to transmembrane movement of substances	evm.model.JXRI01001485.1.7	46	0.566809	Q2
Molecular Function	GO:0042626	5	ATPase activity, coupled to transmembrane movement of substances	evm.model.JXRI01000452.1.11	49	0.539206	Q2
Molecular Function	GO:0042626	5	ATPase activity, coupled to transmembrane movement of substances	evm.model.JXRI01000452.1.11	141	2.04339	Q4
Molecular Function	GO:0042626	5	ATPase activity, coupled to transmembrane movement of substances	evm.model.JXRI01000315.1.28	65	0.2928	Q1
Molecular Function	GO:0042626	5	ATPase activity, coupled to transmembrane movement of substances	evm.model.JXRI01000315.1.28	58	1.7283	Q3
Molecular Function	GO:0005200	2	structural constituent of cytoskeleton	evm.model.JXRI01000199.1.20	148	0.623458	Q2
Molecular Function	GO:0005200	2	structural constituent of cytoskeleton	evm.model.JXRI01000404.1.12	40	1.6772	Q3
Molecular Function	GO:0005200	2	structural constituent of cytoskeleton	evm.model.JXRI01000404.1.12	192	5.34555	Q4
Molecular Function	GO:0005200	2	structural constituent of cytoskeleton	evm.model.JXRI01000404.1.12	114	1.78259	Q3
Molecular Function	GO:0005200	2	structural constituent of cytoskeleton	evm.model.JXRI01000404.1.12	51	0.412387	Q1
Molecular Function	GO:0005200	2	structural constituent of cytoskeleton	evm.model.JXRI01000404.1.12	62	0.475358	Q1
Molecular Function	GO:0051287	4	NAD binding	evm.model.JXRI01000963.1.4	450	2.99666	Q4
Molecular Function	GO:0051287	4	NAD binding	evm.model.JXRI01000963.1.4	93	1.73657	Q3
Molecular Function	GO:0051287	4	NAD binding	evm.model.JXRI01000204.1.22	440	0.510544	Q2
Molecular Function	GO:0051287	4	NAD binding	evm.model.JXRI01000204.1.22	435	4.4519	Q4
Cellular Component	GO:0030425	4	dendrite	evm.model.JXRI01002367.1.2	155	0.656164	Q2
Cellular Component	GO:0030425	4	dendrite	evm.model.JXRI01002367.1.2	20	0.409303	Q1
Cellular Component	GO:0030425	4	dendrite	evm.model.JXRI01000553.1.2	305	2.01308	Q4
Cellular Component	GO:0030425	4	dendrite	evm.model.JXRI01000553.1.2	222	0.337507	Q1
Cellular Component	GO:0030425	4	dendrite	evm.model.JXRI01000005.1.6	319	2.53583	Q4
Cellular Component	GO:0030425	4	dendrite	evm.model.JXRI01000005.1.6	232	0.474869	Q1
Cellular Component	GO:0030425	4	dendrite	evm.model.JXRI01002367.1.1	182	0.447066	Q1
Cellular Component	GO:0030425	4	dendrite	evm.model.JXRI01002367.1.1	260	0.449017	Q1
Cellular Component	GO:0030425	4	dendrite	evm.model.JXRI01002367.1.1	1130	1.53214	Q3
Cellular Component	GO:0030425	4	dendrite	evm.model.JXRI01000341.1.24	75	0.597406	Q2
Cellular Component	GO:0030425	4	dendrite	evm.model.JXRI01000341.1.24	62	2.28642	Q4
Cellular Component	GO:0030425	4	dendrite	evm.model.JXRI01000001.1.50.3	72	0.472904	Q1
Cellular Component	GO:0030425	4	dendrite	evm.model.JXRI01000001.1.50.3	44	0.187461	Q1
Cellular Component	GO:0030425	4	dendrite	evm.model.JXRI01000004.1.21	18	1.99511	Q3
Cellular Component	GO:0030425	4	dendrite	evm.model.JXRI01000101.1.18	214	2.28448	Q4
Cellular Component	GO:0014704	4	intercalated disc	evm.model.JXRI01002367.1.2	155	0.656164	Q2
Cellular Component	GO:0014704	4	intercalated disc	evm.model.JXRI01002367.1.2	20	0.409303	Q1
Cellular Component	GO:0014704	4	intercalated disc	evm.model.JXRI01002367.1.1	182	0.447066	Q1
Cellular Component	GO:0014704	4	intercalated disc	evm.model.JXRI01002367.1.1	260	0.449017	Q1
Cellular Component	GO:0014704	4	intercalated disc	evm.model.JXRI01002367.1.1	1130	1.53214	Q3
Cellular Component	GO:0030315	3	T-tubule	evm.model.JXRI01002367.1.2	155	0.656164	Q2
Cellular Component	GO:0030315	3	T-tubule	evm.model.JXRI01002367.1.2	20	0.409303	Q1
Cellular Component	GO:0030315	3	T-tubule	evm.model.JXRI01002367.1.1	182	0.447066	Q1
Cellular Component	GO:0030315	3	T-tubule	evm.model.JXRI01002367.1.1	260	0.449017	Q1
Cellular Component	GO:0030315	3	T-tubule	evm.model.JXRI01002367.1.1	1130	1.53214	Q3
Cellular Component	GO:0030315	3	T-tubule	evm.model.JXRI01000730.1.5	713	2.16889	Q4
Cellular Component	GO:0030315	3	T-tubule	evm.model.JXRI01000730.1.5	600	0.282369	Q1
Cellular Component	GO:0030315	3	T-tubule	evm.model.JXRI01000730.1.5	734	0.366156	Q1
Cellular Component	GO:0030315	3	T-tubule	evm.model.JXRI01000730.1.5	702	2.21105	Q4
Cellular Component	GO:0030315	3	T-tubule	evm.model.JXRI01000730.1.5	495	0.338954	Q1
Cellular Component	GO:0030315	3	T-tubule	evm.model.JXRI01000730.1.5	1297	0.598066	Q2
Cellular Component	GO:0030315	3	T-tubule	evm.model.JXRI01000730.1.5	133	0.422308	Q1
Cellular Component	GO:0030315	3	T-tubule	evm.model.JXRI01000730.1.5	473	1.92474	Q3
Cellular Component	GO:1905368	3	peptidase complex	evm.model.JXRI01000375.1.4	388	0.658248	Q2
Cellular Component	GO:1905368	3	peptidase complex	evm.model.JXRI01001051.1.10	130	16.802	Q4
Cellular Component	GO:1905368	3	peptidase complex	evm.model.JXRI01001051.1.10	122	2.33584	Q4
Cellular Component	GO:1905368	3	peptidase complex	evm.model.JXRI01000003.1.51	44	1.53754	Q3
Cellular Component	GO:1905368	3	peptidase complex	evm.model.JXRI01000954.1.4	472	0.45856	Q1
Cellular Component	GO:1905368	3	peptidase complex	evm.model.JXRI01000954.1.4	225	1.95223	Q3
Cellular Component	GO:1905368	3	peptidase complex	evm.model.JXRI01000954.1.4	581	0.376785	Q1
Cellular Component	GO:1905368	3	peptidase complex	evm.model.JXRI01000954.1.4	491	1.66736	Q3
Cellular Component	GO:1905368	3	peptidase complex	evm.model.JXRI01000809.1.2_evm.model.JXRI01000809.1.3	93	4.01025	Q4
Cellular Component	GO:1905368	3	peptidase complex	evm.model.JXRI01000809.1.2_evm.model.JXRI01000809.1.3	76	1.76488	Q3
Cellular Component	GO:1905368	3	peptidase complex	evm.model.JXRI01000061.1.4	127	7.31604	Q4
Cellular Component	GO:1905368	3	peptidase complex	evm.model.JXRI01000061.1.4	39	0.556747	Q2
Cellular Component	GO:1905368	3	peptidase complex	evm.model.JXRI01000895.1.5	178	0.075915	Q1
Cellular Component	GO:1905368	3	peptidase complex	evm.model.JXRI01000005.1.6	319	2.53583	Q4
Cellular Component	GO:1905368	3	peptidase complex	evm.model.JXRI01000005.1.6	232	0.474869	Q1
Cellular Component	GO:0031164	4	contractile vacuolar membrane	evm.model.JXRI01000107.1.43	231	0.495187	Q1
Cellular Component	GO:0031164	4	contractile vacuolar membrane	evm.model.JXRI01000107.1.43	140	0.481122	Q1
Cellular Component	GO:0031164	4	contractile vacuolar membrane	evm.model.JXRI01000205.1.17	371	0.599532	Q2
Cellular Component	GO:0031164	4	contractile vacuolar membrane	evm.model.JXRI01000205.1.17	19	0.62262	Q2
Cellular Component	GO:0031164	4	contractile vacuolar membrane	evm.model.JXRI01000452.1.11	49	0.539206	Q2
Cellular Component	GO:0031164	4	contractile vacuolar membrane	evm.model.JXRI01000452.1.11	141	2.04339	Q4
Cellular Component	GO:0031164	4	contractile vacuolar membrane	evm.model.JXRI01000315.1.28	65	0.2928	Q1
Cellular Component	GO:0031164	4	contractile vacuolar membrane	evm.model.JXRI01000315.1.28	58	1.7283	Q3
Cellular Component	GO:0000786	3	nucleosome	evm.model.JXRI01001316.1.9	38	1.69542	Q3
Cellular Component	GO:0000786	3	nucleosome	evm.model.JXRI01001316.1.9	71	1.97285	Q3
Cellular Component	GO:0000786	3	nucleosome	evm.model.JXRI01001316.1.9	108	0.098442	Q1
Cellular Component	GO:0000786	3	nucleosome	evm.model.JXRI01001316.1.9	100	1.99842	Q3
Cellular Component	GO:0000786	3	nucleosome	evm.model.JXRI01001316.1.9	48	1.9107	Q3
Cellular Component	GO:0000786	3	nucleosome	evm.model.JXRI01000720.1.12	57	1.51613	Q3
Cellular Component	GO:0000786	3	nucleosome	evm.model.JXRI01000720.1.12	80	2.10979	Q4
Cellular Component	GO:0030686	5	90S preribosome	evm.model.JXRI01000188.1.31	63	2.66378	Q4
Cellular Component	GO:0030686	5	90S preribosome	evm.model.JXRI01000341.1.24	75	0.597406	Q2
Cellular Component	GO:0030686	5	90S preribosome	evm.model.JXRI01000341.1.24	62	2.28642	Q4
Cellular Component	GO:0030686	5	90S preribosome	evm.model.JXRI01000584.1.7	161	2.77943	Q4
Cellular Component	GO:0030686	5	90S preribosome	evm.model.JXRI01000584.1.7	135	1.96784	Q3
Cellular Component	GO:0043204	3	perikaryon	evm.model.JXRI01000028.1.40_evm.model.JXRI01000028.1.41	120	0.172254	Q1
Cellular Component	GO:0043204	3	perikaryon	evm.model.JXRI01000101.1.18	214	2.28448	Q4
Cellular Component	GO:0005881	4	cytoplasmic microtubule	evm.model.JXRI01000337.1.7	57	3.14729	Q4
Cellular Component	GO:0005881	4	cytoplasmic microtubule	evm.model.JXRI01000027.1.3	1056	0.410156	Q1
Cellular Component	GO:0048770	5	pigment granule	evm.model.JXRI01001034.1.10	139	3.73197	Q4
Cellular Component	GO:0048770	5	pigment granule	evm.model.JXRI01000559.1.4	77	3.03332	Q4
Cellular Component	GO:0060293	5	germ plasm	evm.model.JXRI01000323.1.8	445	2.23172	Q4
Cellular Component	GO:0060293	5	germ plasm	evm.model.JXRI01000323.1.8	181	2.16892	Q4
Cellular Component	GO:0060293	5	germ plasm	evm.model.JXRI01000323.1.8	378	0.096368	Q1
Cellular Component	GO:0060293	5	germ plasm	evm.model.JXRI01000954.1.4	472	0.45856	Q1
Cellular Component	GO:0060293	5	germ plasm	evm.model.JXRI01000954.1.4	225	1.95223	Q3
Cellular Component	GO:0060293	5	germ plasm	evm.model.JXRI01000954.1.4	581	0.376785	Q1
Cellular Component	GO:0060293	5	germ plasm	evm.model.JXRI01000954.1.4	491	1.66736	Q3
Cellular Component	GO:1990351	2	transporter complex	evm.model.JXRI01002367.1.2	155	0.656164	Q2
Cellular Component	GO:1990351	2	transporter complex	evm.model.JXRI01002367.1.2	20	0.409303	Q1
Cellular Component	GO:1990351	2	transporter complex	evm.model.JXRI01002367.1.1	182	0.447066	Q1
Cellular Component	GO:1990351	2	transporter complex	evm.model.JXRI01002367.1.1	260	0.449017	Q1
Cellular Component	GO:1990351	2	transporter complex	evm.model.JXRI01002367.1.1	1130	1.53214	Q3
Cellular Component	GO:0045121	4	membrane raft	evm.model.JXRI01002367.1.2	155	0.656164	Q2
Cellular Component	GO:0045121	4	membrane raft	evm.model.JXRI01002367.1.2	20	0.409303	Q1
Cellular Component	GO:0045121	4	membrane raft	evm.model.JXRI01002367.1.1	182	0.447066	Q1
Cellular Component	GO:0045121	4	membrane raft	evm.model.JXRI01002367.1.1	260	0.449017	Q1
Cellular Component	GO:0045121	4	membrane raft	evm.model.JXRI01002367.1.1	1130	1.53214	Q3
Cellular Component	GO:0045121	4	membrane raft	evm.model.JXRI01000101.1.18	214	2.28448	Q4
Cellular Component	GO:0098554	4	cytoplasmic side of endoplasmic reticulum membrane	evm.model.JXRI01000283.1.23	7	1.67688	Q3
Cellular Component	GO:0098554	4	cytoplasmic side of endoplasmic reticulum membrane	evm.model.JXRI01000283.1.23	13	0.489481	Q1
Cellular Component	GO:0098554	4	cytoplasmic side of endoplasmic reticulum membrane	evm.model.JXRI01000763.1.5	56	0.528416	Q2
Cellular Component	GO:0098554	4	cytoplasmic side of endoplasmic reticulum membrane	evm.model.JXRI01000341.1.24	75	0.597406	Q2
Cellular Component	GO:0098554	4	cytoplasmic side of endoplasmic reticulum membrane	evm.model.JXRI01000341.1.24	62	2.28642	Q4
Cellular Component	GO:0098554	4	cytoplasmic side of endoplasmic reticulum membrane	evm.model.JXRI01000016.1.24	95	0.233538	Q1
Cellular Component	GO:0098554	4	cytoplasmic side of endoplasmic reticulum membrane	evm.model.JXRI01000556.1.9	51	1.52286	Q3
Cellular Component	GO:0030286	3	dynein complex	evm.model.JXRI01000404.1.12	40	1.6772	Q3
Cellular Component	GO:0030286	3	dynein complex	evm.model.JXRI01000404.1.12	192	5.34555	Q4
Cellular Component	GO:0030286	3	dynein complex	evm.model.JXRI01000404.1.12	114	1.78259	Q3
Cellular Component	GO:0030286	3	dynein complex	evm.model.JXRI01000404.1.12	51	0.412387	Q1
Cellular Component	GO:0030286	3	dynein complex	evm.model.JXRI01000404.1.12	62	0.475358	Q1
Cellular Component	GO:0030286	3	dynein complex	evm.model.JXRI01000027.1.3	1056	0.410156	Q1
Cellular Component	GO:0005793	4	endoplasmic reticulum-Golgi intermediate compartment	evm.model.JXRI01000544.1.4.1	77	2.13957	Q4
Cellular Component	GO:0005793	4	endoplasmic reticulum-Golgi intermediate compartment	evm.model.JXRI01000184.1.27	382	2.03765	Q4
Cellular Component	GO:0005793	4	endoplasmic reticulum-Golgi intermediate compartment	evm.model.JXRI01000101.1.18	214	2.28448	Q4
Cellular Component	GO:1904949	3	ATPase complex	evm.model.JXRI01002367.1.2	155	0.656164	Q2
Cellular Component	GO:1904949	3	ATPase complex	evm.model.JXRI01002367.1.2	20	0.409303	Q1
Cellular Component	GO:1904949	3	ATPase complex	evm.model.JXRI01000375.1.4	388	0.658248	Q2
Cellular Component	GO:1904949	3	ATPase complex	evm.model.JXRI01002367.1.1	182	0.447066	Q1
Cellular Component	GO:1904949	3	ATPase complex	evm.model.JXRI01002367.1.1	260	0.449017	Q1
Cellular Component	GO:1904949	3	ATPase complex	evm.model.JXRI01002367.1.1	1130	1.53214	Q3
Cellular Component	GO:1904949	3	ATPase complex	evm.model.JXRI01001051.1.10	130	16.802	Q4
Cellular Component	GO:1904949	3	ATPase complex	evm.model.JXRI01001051.1.10	122	2.33584	Q4
Cellular Component	GO:1904949	3	ATPase complex	evm.model.JXRI01000954.1.4	472	0.45856	Q1
Cellular Component	GO:1904949	3	ATPase complex	evm.model.JXRI01000954.1.4	225	1.95223	Q3
Cellular Component	GO:1904949	3	ATPase complex	evm.model.JXRI01000954.1.4	581	0.376785	Q1
Cellular Component	GO:1904949	3	ATPase complex	evm.model.JXRI01000954.1.4	491	1.66736	Q3
Cellular Component	GO:0001726	3	ruffle	evm.model.JXRI01000341.1.24	75	0.597406	Q2
Cellular Component	GO:0001726	3	ruffle	evm.model.JXRI01000341.1.24	62	2.28642	Q4
Cellular Component	GO:0001726	3	ruffle	evm.model.JXRI01000272.1.12	36	0.555481	Q2
Cellular Component	GO:0035861	5	site of double-strand break	evm.model.JXRI01000375.1.4	388	0.658248	Q2
Cellular Component	GO:0035861	5	site of double-strand break	evm.model.JXRI01001051.1.10	130	16.802	Q4
Cellular Component	GO:0035861	5	site of double-strand break	evm.model.JXRI01001051.1.10	122	2.33584	Q4
Cellular Component	GO:0035861	5	site of double-strand break	evm.model.JXRI01000954.1.4	472	0.45856	Q1
Cellular Component	GO:0035861	5	site of double-strand break	evm.model.JXRI01000954.1.4	225	1.95223	Q3
Cellular Component	GO:0035861	5	site of double-strand break	evm.model.JXRI01000954.1.4	581	0.376785	Q1
Cellular Component	GO:0035861	5	site of double-strand break	evm.model.JXRI01000954.1.4	491	1.66736	Q3
Cellular Component	GO:0033178	3	proton-transporting two-sector ATPase complex, catalytic domain	evm.model.JXRI01000107.1.43	231	0.495187	Q1
Cellular Component	GO:0033178	3	proton-transporting two-sector ATPase complex, catalytic domain	evm.model.JXRI01000107.1.43	140	0.481122	Q1
Cellular Component	GO:0033178	3	proton-transporting two-sector ATPase complex, catalytic domain	evm.model.JXRI01000205.1.17	371	0.599532	Q2
Cellular Component	GO:0033178	3	proton-transporting two-sector ATPase complex, catalytic domain	evm.model.JXRI01000205.1.17	19	0.62262	Q2
Cellular Component	GO:0033178	3	proton-transporting two-sector ATPase complex, catalytic domain	evm.model.JXRI01001485.1.7	128	1.54881	Q3
Cellular Component	GO:0033178	3	proton-transporting two-sector ATPase complex, catalytic domain	evm.model.JXRI01001485.1.7	46	0.566809	Q2
Cellular Component	GO:0033178	3	proton-transporting two-sector ATPase complex, catalytic domain	evm.model.JXRI01000452.1.11	49	0.539206	Q2
Cellular Component	GO:0033178	3	proton-transporting two-sector ATPase complex, catalytic domain	evm.model.JXRI01000452.1.11	141	2.04339	Q4
Cellular Component	GO:0033178	3	proton-transporting two-sector ATPase complex, catalytic domain	evm.model.JXRI01000315.1.28	65	0.2928	Q1
Cellular Component	GO:0033178	3	proton-transporting two-sector ATPase complex, catalytic domain	evm.model.JXRI01000315.1.28	58	1.7283	Q3
Cellular Component	GO:0098857	3	membrane microdomain	evm.model.JXRI01002367.1.2	155	0.656164	Q2
Cellular Component	GO:0098857	3	membrane microdomain	evm.model.JXRI01002367.1.2	20	0.409303	Q1
Cellular Component	GO:0098857	3	membrane microdomain	evm.model.JXRI01002367.1.1	182	0.447066	Q1
Cellular Component	GO:0098857	3	membrane microdomain	evm.model.JXRI01002367.1.1	260	0.449017	Q1
Cellular Component	GO:0098857	3	membrane microdomain	evm.model.JXRI01002367.1.1	1130	1.53214	Q3
Cellular Component	GO:0098857	3	membrane microdomain	evm.model.JXRI01000101.1.18	214	2.28448	Q4
Cellular Component	GO:0098590	2	plasma membrane region	evm.model.JXRI01002367.1.2	155	0.656164	Q2
Cellular Component	GO:0098590	2	plasma membrane region	evm.model.JXRI01002367.1.2	20	0.409303	Q1
Cellular Component	GO:0098590	2	plasma membrane region	evm.model.JXRI01000199.1.20	148	0.623458	Q2
Cellular Component	GO:0098590	2	plasma membrane region	evm.model.JXRI01000204.1.22	440	0.510544	Q2
Cellular Component	GO:0098590	2	plasma membrane region	evm.model.JXRI01000204.1.22	435	4.4519	Q4
Cellular Component	GO:0098590	2	plasma membrane region	evm.model.JXRI01002367.1.1	182	0.447066	Q1
Cellular Component	GO:0098590	2	plasma membrane region	evm.model.JXRI01002367.1.1	260	0.449017	Q1
Cellular Component	GO:0098590	2	plasma membrane region	evm.model.JXRI01002367.1.1	1130	1.53214	Q3
Cellular Component	GO:0098590	2	plasma membrane region	evm.model.JXRI01000341.1.24	75	0.597406	Q2
Cellular Component	GO:0098590	2	plasma membrane region	evm.model.JXRI01000341.1.24	62	2.28642	Q4
Cellular Component	GO:0098590	2	plasma membrane region	evm.model.JXRI01000452.1.11	49	0.539206	Q2
Cellular Component	GO:0098590	2	plasma membrane region	evm.model.JXRI01000452.1.11	141	2.04339	Q4
Cellular Component	GO:0098590	2	plasma membrane region	evm.model.JXRI01000272.1.12	36	0.555481	Q2
Cellular Component	GO:0098590	2	plasma membrane region	evm.model.JXRI01000730.1.5	713	2.16889	Q4
Cellular Component	GO:0098590	2	plasma membrane region	evm.model.JXRI01000730.1.5	600	0.282369	Q1
Cellular Component	GO:0098590	2	plasma membrane region	evm.model.JXRI01000730.1.5	734	0.366156	Q1
Cellular Component	GO:0098590	2	plasma membrane region	evm.model.JXRI01000730.1.5	702	2.21105	Q4
Cellular Component	GO:0098590	2	plasma membrane region	evm.model.JXRI01000730.1.5	495	0.338954	Q1
Cellular Component	GO:0098590	2	plasma membrane region	evm.model.JXRI01000730.1.5	1297	0.598066	Q2
Cellular Component	GO:0098590	2	plasma membrane region	evm.model.JXRI01000730.1.5	133	0.422308	Q1
Cellular Component	GO:0098590	2	plasma membrane region	evm.model.JXRI01000730.1.5	473	1.92474	Q3
Cellular Component	GO:0098589	2	membrane region	evm.model.JXRI01002367.1.2	155	0.656164	Q2
Cellular Component	GO:0098589	2	membrane region	evm.model.JXRI01002367.1.2	20	0.409303	Q1
Cellular Component	GO:0098589	2	membrane region	evm.model.JXRI01002367.1.1	182	0.447066	Q1
Cellular Component	GO:0098589	2	membrane region	evm.model.JXRI01002367.1.1	260	0.449017	Q1
Cellular Component	GO:0098589	2	membrane region	evm.model.JXRI01002367.1.1	1130	1.53214	Q3
Cellular Component	GO:0098589	2	membrane region	evm.model.JXRI01000001.1.50.3	72	0.472904	Q1
Cellular Component	GO:0098589	2	membrane region	evm.model.JXRI01000001.1.50.3	44	0.187461	Q1
Cellular Component	GO:0098589	2	membrane region	evm.model.JXRI01000101.1.18	214	2.28448	Q4
Cellular Component	GO:0016281	3	eukaryotic translation initiation factor 4F complex	evm.model.JXRI01000553.1.2	305	2.01308	Q4
Cellular Component	GO:0016281	3	eukaryotic translation initiation factor 4F complex	evm.model.JXRI01000553.1.2	222	0.337507	Q1
Cellular Component	GO:0016281	3	eukaryotic translation initiation factor 4F complex	evm.model.JXRI01001204.1.7	238	0.461875	Q1
Cellular Component	GO:0016281	3	eukaryotic translation initiation factor 4F complex	evm.model.JXRI01001204.1.7	237	1.60221	Q3
Cellular Component	GO:0009526	4	plastid envelope	evm.model.JXRI01000641.1.7	132	0.618879	Q2
Cellular Component	GO:0009526	4	plastid envelope	evm.model.JXRI01003013.1.1	89	0.215244	Q1
Cellular Component	GO:0009526	4	plastid envelope	evm.model.JXRI01000404.1.12	40	1.6772	Q3
Cellular Component	GO:0009526	4	plastid envelope	evm.model.JXRI01000404.1.12	192	5.34555	Q4
Cellular Component	GO:0009526	4	plastid envelope	evm.model.JXRI01000404.1.12	114	1.78259	Q3
Cellular Component	GO:0009526	4	plastid envelope	evm.model.JXRI01000404.1.12	51	0.412387	Q1
Cellular Component	GO:0009526	4	plastid envelope	evm.model.JXRI01000404.1.12	62	0.475358	Q1
Cellular Component	GO:0009526	4	plastid envelope	evm.model.JXRI01000157.1.11	567	2.86561	Q4
Cellular Component	GO:0009526	4	plastid envelope	evm.model.JXRI01000157.1.11	583	1.57214	Q3
Cellular Component	GO:0009526	4	plastid envelope	evm.model.JXRI01000057.1.17	228	1.61926	Q3
Cellular Component	GO:0005901	4	caveola	evm.model.JXRI01002367.1.2	155	0.656164	Q2
Cellular Component	GO:0005901	4	caveola	evm.model.JXRI01002367.1.2	20	0.409303	Q1
Cellular Component	GO:0005901	4	caveola	evm.model.JXRI01002367.1.1	182	0.447066	Q1
Cellular Component	GO:0005901	4	caveola	evm.model.JXRI01002367.1.1	260	0.449017	Q1
Cellular Component	GO:0005901	4	caveola	evm.model.JXRI01002367.1.1	1130	1.53214	Q3
Cellular Component	GO:0045111	5	intermediate filament cytoskeleton	evm.model.JXRI01000199.1.20	148	0.623458	Q2
Cellular Component	GO:0045111	5	intermediate filament cytoskeleton	evm.model.JXRI01000101.1.18	214	2.28448	Q4
Cellular Component	GO:0044327	2	dendritic spine head	evm.model.JXRI01002367.1.2	155	0.656164	Q2
Cellular Component	GO:0044327	2	dendritic spine head	evm.model.JXRI01002367.1.2	20	0.409303	Q1
Cellular Component	GO:0044327	2	dendritic spine head	evm.model.JXRI01002367.1.1	182	0.447066	Q1
Cellular Component	GO:0044327	2	dendritic spine head	evm.model.JXRI01002367.1.1	260	0.449017	Q1
Cellular Component	GO:0044327	2	dendritic spine head	evm.model.JXRI01002367.1.1	1130	1.53214	Q3
Cellular Component	GO:0033181	4	plasma membrane proton-transporting V-type ATPase complex	evm.model.JXRI01000107.1.43	231	0.495187	Q1
Cellular Component	GO:0033181	4	plasma membrane proton-transporting V-type ATPase complex	evm.model.JXRI01000107.1.43	140	0.481122	Q1
Cellular Component	GO:0033181	4	plasma membrane proton-transporting V-type ATPase complex	evm.model.JXRI01000205.1.17	371	0.599532	Q2
Cellular Component	GO:0033181	4	plasma membrane proton-transporting V-type ATPase complex	evm.model.JXRI01000205.1.17	19	0.62262	Q2
Cellular Component	GO:0033181	4	plasma membrane proton-transporting V-type ATPase complex	evm.model.JXRI01000452.1.11	49	0.539206	Q2
Cellular Component	GO:0033181	4	plasma membrane proton-transporting V-type ATPase complex	evm.model.JXRI01000452.1.11	141	2.04339	Q4
Cellular Component	GO:0033181	4	plasma membrane proton-transporting V-type ATPase complex	evm.model.JXRI01000315.1.28	65	0.2928	Q1
Cellular Component	GO:0033181	4	plasma membrane proton-transporting V-type ATPase complex	evm.model.JXRI01000315.1.28	58	1.7283	Q3
Cellular Component	GO:1905369	4	endopeptidase complex	evm.model.JXRI01000375.1.4	388	0.658248	Q2
Cellular Component	GO:1905369	4	endopeptidase complex	evm.model.JXRI01001051.1.10	130	16.802	Q4
Cellular Component	GO:1905369	4	endopeptidase complex	evm.model.JXRI01001051.1.10	122	2.33584	Q4
Cellular Component	GO:1905369	4	endopeptidase complex	evm.model.JXRI01000003.1.51	44	1.53754	Q3
Cellular Component	GO:1905369	4	endopeptidase complex	evm.model.JXRI01000954.1.4	472	0.45856	Q1
Cellular Component	GO:1905369	4	endopeptidase complex	evm.model.JXRI01000954.1.4	225	1.95223	Q3
Cellular Component	GO:1905369	4	endopeptidase complex	evm.model.JXRI01000954.1.4	581	0.376785	Q1
Cellular Component	GO:1905369	4	endopeptidase complex	evm.model.JXRI01000954.1.4	491	1.66736	Q3
Cellular Component	GO:1905369	4	endopeptidase complex	evm.model.JXRI01000809.1.2_evm.model.JXRI01000809.1.3	93	4.01025	Q4
Cellular Component	GO:1905369	4	endopeptidase complex	evm.model.JXRI01000809.1.2_evm.model.JXRI01000809.1.3	76	1.76488	Q3
Cellular Component	GO:1905369	4	endopeptidase complex	evm.model.JXRI01000061.1.4	127	7.31604	Q4
Cellular Component	GO:1905369	4	endopeptidase complex	evm.model.JXRI01000061.1.4	39	0.556747	Q2
Cellular Component	GO:1905369	4	endopeptidase complex	evm.model.JXRI01000895.1.5	178	0.075915	Q1
Cellular Component	GO:1905369	4	endopeptidase complex	evm.model.JXRI01000005.1.6	319	2.53583	Q4
Cellular Component	GO:1905369	4	endopeptidase complex	evm.model.JXRI01000005.1.6	232	0.474869	Q1
Cellular Component	GO:1990794	2	basolateral part of cell	evm.model.JXRI01002367.1.2	155	0.656164	Q2
Cellular Component	GO:1990794	2	basolateral part of cell	evm.model.JXRI01002367.1.2	20	0.409303	Q1
Cellular Component	GO:1990794	2	basolateral part of cell	evm.model.JXRI01002367.1.1	182	0.447066	Q1
Cellular Component	GO:1990794	2	basolateral part of cell	evm.model.JXRI01002367.1.1	260	0.449017	Q1
Cellular Component	GO:1990794	2	basolateral part of cell	evm.model.JXRI01002367.1.1	1130	1.53214	Q3
Cellular Component	GO:0044326	2	dendritic spine neck	evm.model.JXRI01002367.1.2	155	0.656164	Q2
Cellular Component	GO:0044326	2	dendritic spine neck	evm.model.JXRI01002367.1.2	20	0.409303	Q1
Cellular Component	GO:0044326	2	dendritic spine neck	evm.model.JXRI01002367.1.1	182	0.447066	Q1
Cellular Component	GO:0044326	2	dendritic spine neck	evm.model.JXRI01002367.1.1	260	0.449017	Q1
Cellular Component	GO:0044326	2	dendritic spine neck	evm.model.JXRI01002367.1.1	1130	1.53214	Q3
Cellular Component	GO:0036513	3	Derlin-1 retrotranslocation complex	evm.model.JXRI01000375.1.4	388	0.658248	Q2
Cellular Component	GO:0036513	3	Derlin-1 retrotranslocation complex	evm.model.JXRI01001051.1.10	130	16.802	Q4
Cellular Component	GO:0036513	3	Derlin-1 retrotranslocation complex	evm.model.JXRI01001051.1.10	122	2.33584	Q4
Cellular Component	GO:0036513	3	Derlin-1 retrotranslocation complex	evm.model.JXRI01000954.1.4	472	0.45856	Q1
Cellular Component	GO:0036513	3	Derlin-1 retrotranslocation complex	evm.model.JXRI01000954.1.4	225	1.95223	Q3
Cellular Component	GO:0036513	3	Derlin-1 retrotranslocation complex	evm.model.JXRI01000954.1.4	581	0.376785	Q1
Cellular Component	GO:0036513	3	Derlin-1 retrotranslocation complex	evm.model.JXRI01000954.1.4	491	1.66736	Q3
Cellular Component	GO:0009536	4	plastid	evm.model.JXRI01001002.1.7	559	2.18768	Q4
Cellular Component	GO:0009536	4	plastid	evm.model.JXRI01001002.1.7	747	0.597624	Q2
Cellular Component	GO:0009536	4	plastid	evm.model.JXRI01001002.1.7	238	0.651959	Q2
Cellular Component	GO:0009536	4	plastid	evm.model.JXRI01001002.1.7	748	0.636368	Q2
Cellular Component	GO:0009536	4	plastid	evm.model.JXRI01001002.1.7	701	0.558653	Q2
Cellular Component	GO:0009536	4	plastid	evm.model.JXRI01001002.1.7	662	0.482897	Q1
Cellular Component	GO:0009536	4	plastid	evm.model.JXRI01001002.1.7	552	2.53581	Q4
Cellular Component	GO:0009536	4	plastid	evm.model.JXRI01001002.1.7	193	1.74453	Q3
Cellular Component	GO:0009536	4	plastid	evm.model.JXRI01000188.1.31	63	2.66378	Q4
Cellular Component	GO:0009536	4	plastid	evm.model.JXRI01001504.1.2_evm.model.JXRI01001504.1.3	528	0.224305	Q1
Cellular Component	GO:0009536	4	plastid	evm.model.JXRI01000141.1.13	38	0.191218	Q1
Cellular Component	GO:0009536	4	plastid	evm.model.JXRI01000581.1.2	81	2.01871	Q4
Cellular Component	GO:0009536	4	plastid	evm.model.JXRI01000581.1.2	264	1.72225	Q3
Cellular Component	GO:0009536	4	plastid	evm.model.JXRI01000029.1.30	44	3.789	Q4
Cellular Component	GO:0009536	4	plastid	evm.model.JXRI01000107.1.43	231	0.495187	Q1
Cellular Component	GO:0009536	4	plastid	evm.model.JXRI01000107.1.43	140	0.481122	Q1
Cellular Component	GO:0009536	4	plastid	evm.model.JXRI01000033.1.28	395	1.53044	Q3
Cellular Component	GO:0009536	4	plastid	evm.model.JXRI01000033.1.28	440	1.57453	Q3
Cellular Component	GO:0009536	4	plastid	evm.model.JXRI01000033.1.28	385	23.7195	Q4
Cellular Component	GO:0009536	4	plastid	evm.model.JXRI01000731.1.13	156	1.63361	Q3
Cellular Component	GO:0009536	4	plastid	evm.model.JXRI01000199.1.20	148	0.623458	Q2
Cellular Component	GO:0009536	4	plastid	evm.model.JXRI01003013.1.1	89	0.215244	Q1
Cellular Component	GO:0009536	4	plastid	evm.model.JXRI01000060.1.23	337	2.13025	Q4
Cellular Component	GO:0009536	4	plastid	evm.model.JXRI01000584.1.7	161	2.77943	Q4
Cellular Component	GO:0009536	4	plastid	evm.model.JXRI01000584.1.7	135	1.96784	Q3
Cellular Component	GO:0009536	4	plastid	evm.model.JXRI01000205.1.17	371	0.599532	Q2
Cellular Component	GO:0009536	4	plastid	evm.model.JXRI01000205.1.17	19	0.62262	Q2
Cellular Component	GO:0009536	4	plastid	evm.model.JXRI01000057.1.17	228	1.61926	Q3
Cellular Component	GO:0009536	4	plastid	evm.model.JXRI01000784.1.3	409	2.68938	Q4
Cellular Component	GO:0009536	4	plastid	evm.model.JXRI01000954.1.4	472	0.45856	Q1
Cellular Component	GO:0009536	4	plastid	evm.model.JXRI01000954.1.4	225	1.95223	Q3
Cellular Component	GO:0009536	4	plastid	evm.model.JXRI01000954.1.4	581	0.376785	Q1
Cellular Component	GO:0009536	4	plastid	evm.model.JXRI01000954.1.4	491	1.66736	Q3
Cellular Component	GO:0009536	4	plastid	evm.model.JXRI01000730.1.5	713	2.16889	Q4
Cellular Component	GO:0009536	4	plastid	evm.model.JXRI01000730.1.5	600	0.282369	Q1
Cellular Component	GO:0009536	4	plastid	evm.model.JXRI01000730.1.5	734	0.366156	Q1
Cellular Component	GO:0009536	4	plastid	evm.model.JXRI01000730.1.5	702	2.21105	Q4
Cellular Component	GO:0009536	4	plastid	evm.model.JXRI01000730.1.5	495	0.338954	Q1
Cellular Component	GO:0009536	4	plastid	evm.model.JXRI01000730.1.5	1297	0.598066	Q2
Cellular Component	GO:0009536	4	plastid	evm.model.JXRI01000730.1.5	133	0.422308	Q1
Cellular Component	GO:0009536	4	plastid	evm.model.JXRI01000730.1.5	473	1.92474	Q3
Cellular Component	GO:0009536	4	plastid	evm.model.JXRI01000751.1.13	174	1.61566	Q3
Cellular Component	GO:0009536	4	plastid	evm.model.JXRI01000751.1.13	433	1.91926	Q3
Cellular Component	GO:0009536	4	plastid	evm.model.JXRI01000053.1.13	276	3.38987	Q4
Cellular Component	GO:0009536	4	plastid	evm.model.JXRI01000641.1.7	132	0.618879	Q2
Cellular Component	GO:0009536	4	plastid	evm.model.JXRI01000404.1.12	40	1.6772	Q3
Cellular Component	GO:0009536	4	plastid	evm.model.JXRI01000404.1.12	192	5.34555	Q4
Cellular Component	GO:0009536	4	plastid	evm.model.JXRI01000404.1.12	114	1.78259	Q3
Cellular Component	GO:0009536	4	plastid	evm.model.JXRI01000404.1.12	51	0.412387	Q1
Cellular Component	GO:0009536	4	plastid	evm.model.JXRI01000404.1.12	62	0.475358	Q1
Cellular Component	GO:0009536	4	plastid	evm.model.JXRI01000157.1.11	567	2.86561	Q4
Cellular Component	GO:0009536	4	plastid	evm.model.JXRI01000157.1.11	583	1.57214	Q3
Cellular Component	GO:0009536	4	plastid	evm.model.JXRI01000129.1.18	166	2.61934	Q4
Cellular Component	GO:0009536	4	plastid	evm.model.JXRI01000129.1.18	61	0.467789	Q1
Cellular Component	GO:0009536	4	plastid	evm.model.JXRI01000101.1.18	214	2.28448	Q4
Cellular Component	GO:1902495	2	transmembrane transporter complex	evm.model.JXRI01002367.1.2	155	0.656164	Q2
Cellular Component	GO:1902495	2	transmembrane transporter complex	evm.model.JXRI01002367.1.2	20	0.409303	Q1
Cellular Component	GO:1902495	2	transmembrane transporter complex	evm.model.JXRI01002367.1.1	182	0.447066	Q1
Cellular Component	GO:1902495	2	transmembrane transporter complex	evm.model.JXRI01002367.1.1	260	0.449017	Q1
Cellular Component	GO:1902495	2	transmembrane transporter complex	evm.model.JXRI01002367.1.1	1130	1.53214	Q3
Cellular Component	GO:0045495	4	pole plasm	evm.model.JXRI01000323.1.8	445	2.23172	Q4
Cellular Component	GO:0045495	4	pole plasm	evm.model.JXRI01000323.1.8	181	2.16892	Q4
Cellular Component	GO:0045495	4	pole plasm	evm.model.JXRI01000323.1.8	378	0.096368	Q1
Cellular Component	GO:0045495	4	pole plasm	evm.model.JXRI01000553.1.2	305	2.01308	Q4
Cellular Component	GO:0045495	4	pole plasm	evm.model.JXRI01000553.1.2	222	0.337507	Q1
Cellular Component	GO:0045495	4	pole plasm	evm.model.JXRI01000954.1.4	472	0.45856	Q1
Cellular Component	GO:0045495	4	pole plasm	evm.model.JXRI01000954.1.4	225	1.95223	Q3
Cellular Component	GO:0045495	4	pole plasm	evm.model.JXRI01000954.1.4	581	0.376785	Q1
Cellular Component	GO:0045495	4	pole plasm	evm.model.JXRI01000954.1.4	491	1.66736	Q3
Cellular Component	GO:0033176	4	proton-transporting V-type ATPase complex	evm.model.JXRI01000107.1.43	231	0.495187	Q1
Cellular Component	GO:0033176	4	proton-transporting V-type ATPase complex	evm.model.JXRI01000107.1.43	140	0.481122	Q1
Cellular Component	GO:0033176	4	proton-transporting V-type ATPase complex	evm.model.JXRI01000205.1.17	371	0.599532	Q2
Cellular Component	GO:0033176	4	proton-transporting V-type ATPase complex	evm.model.JXRI01000205.1.17	19	0.62262	Q2
Cellular Component	GO:0033176	4	proton-transporting V-type ATPase complex	evm.model.JXRI01001485.1.7	128	1.54881	Q3
Cellular Component	GO:0033176	4	proton-transporting V-type ATPase complex	evm.model.JXRI01001485.1.7	46	0.566809	Q2
Cellular Component	GO:0033176	4	proton-transporting V-type ATPase complex	evm.model.JXRI01000452.1.11	49	0.539206	Q2
Cellular Component	GO:0033176	4	proton-transporting V-type ATPase complex	evm.model.JXRI01000452.1.11	141	2.04339	Q4
Cellular Component	GO:0033176	4	proton-transporting V-type ATPase complex	evm.model.JXRI01000315.1.28	65	0.2928	Q1
Cellular Component	GO:0033176	4	proton-transporting V-type ATPase complex	evm.model.JXRI01000315.1.28	58	1.7283	Q3
Cellular Component	GO:0000502	3	proteasome complex	evm.model.JXRI01000375.1.4	388	0.658248	Q2
Cellular Component	GO:0000502	3	proteasome complex	evm.model.JXRI01001051.1.10	130	16.802	Q4
Cellular Component	GO:0000502	3	proteasome complex	evm.model.JXRI01001051.1.10	122	2.33584	Q4
Cellular Component	GO:0000502	3	proteasome complex	evm.model.JXRI01000003.1.51	44	1.53754	Q3
Cellular Component	GO:0000502	3	proteasome complex	evm.model.JXRI01000954.1.4	472	0.45856	Q1
Cellular Component	GO:0000502	3	proteasome complex	evm.model.JXRI01000954.1.4	225	1.95223	Q3
Cellular Component	GO:0000502	3	proteasome complex	evm.model.JXRI01000954.1.4	581	0.376785	Q1
Cellular Component	GO:0000502	3	proteasome complex	evm.model.JXRI01000954.1.4	491	1.66736	Q3
Cellular Component	GO:0000502	3	proteasome complex	evm.model.JXRI01000809.1.2_evm.model.JXRI01000809.1.3	93	4.01025	Q4
Cellular Component	GO:0000502	3	proteasome complex	evm.model.JXRI01000809.1.2_evm.model.JXRI01000809.1.3	76	1.76488	Q3
Cellular Component	GO:0000502	3	proteasome complex	evm.model.JXRI01000061.1.4	127	7.31604	Q4
Cellular Component	GO:0000502	3	proteasome complex	evm.model.JXRI01000061.1.4	39	0.556747	Q2
Cellular Component	GO:0000502	3	proteasome complex	evm.model.JXRI01000895.1.5	178	0.075915	Q1
Cellular Component	GO:0000502	3	proteasome complex	evm.model.JXRI01000005.1.6	319	2.53583	Q4
Cellular Component	GO:0000502	3	proteasome complex	evm.model.JXRI01000005.1.6	232	0.474869	Q1
Cellular Component	GO:0031298	3	replication fork protection complex	evm.model.JXRI01001316.1.9	38	1.69542	Q3
Cellular Component	GO:0031298	3	replication fork protection complex	evm.model.JXRI01001316.1.9	71	1.97285	Q3
Cellular Component	GO:0031298	3	replication fork protection complex	evm.model.JXRI01001316.1.9	108	0.098442	Q1
Cellular Component	GO:0031298	3	replication fork protection complex	evm.model.JXRI01001316.1.9	100	1.99842	Q3
Cellular Component	GO:0031298	3	replication fork protection complex	evm.model.JXRI01001316.1.9	48	1.9107	Q3
Cellular Component	GO:0031298	3	replication fork protection complex	evm.model.JXRI01000033.1.43	101	2.92335	Q4
Cellular Component	GO:0098556	5	cytoplasmic side of rough endoplasmic reticulum membrane	evm.model.JXRI01000283.1.23	7	1.67688	Q3
Cellular Component	GO:0098556	5	cytoplasmic side of rough endoplasmic reticulum membrane	evm.model.JXRI01000283.1.23	13	0.489481	Q1
Cellular Component	GO:0098556	5	cytoplasmic side of rough endoplasmic reticulum membrane	evm.model.JXRI01000763.1.5	56	0.528416	Q2
Cellular Component	GO:0098556	5	cytoplasmic side of rough endoplasmic reticulum membrane	evm.model.JXRI01000341.1.24	75	0.597406	Q2
Cellular Component	GO:0098556	5	cytoplasmic side of rough endoplasmic reticulum membrane	evm.model.JXRI01000341.1.24	62	2.28642	Q4
Cellular Component	GO:0098556	5	cytoplasmic side of rough endoplasmic reticulum membrane	evm.model.JXRI01000016.1.24	95	0.233538	Q1
Cellular Component	GO:0098556	5	cytoplasmic side of rough endoplasmic reticulum membrane	evm.model.JXRI01000556.1.9	51	1.52286	Q3
Cellular Component	GO:0031012	2	extracellular matrix	evm.model.JXRI01000044.1.5	154	0.619566	Q2
Cellular Component	GO:0031012	2	extracellular matrix	evm.model.JXRI01000044.1.5	24	0.568614	Q2
Cellular Component	GO:0031012	2	extracellular matrix	evm.model.JXRI01000204.1.22	440	0.510544	Q2
Cellular Component	GO:0031012	2	extracellular matrix	evm.model.JXRI01000204.1.22	435	4.4519	Q4
Cellular Component	GO:0031012	2	extracellular matrix	evm.model.JXRI01002425.1.3	96	0.626841	Q2
Cellular Component	GO:0005758	4	mitochondrial intermembrane space	evm.model.JXRI01000004.1.46.1	49	0.346761	Q1
Cellular Component	GO:0005758	4	mitochondrial intermembrane space	evm.model.JXRI01000004.1.46.1	12	0.421288	Q1
Cellular Component	GO:0005758	4	mitochondrial intermembrane space	evm.model.JXRI01000004.1.46.1	58	2.29902	Q4
Cellular Component	GO:0005758	4	mitochondrial intermembrane space	evm.model.JXRI01000980.1.3	92	0.54008	Q2
Cellular Component	GO:0005758	4	mitochondrial intermembrane space	evm.model.JXRI01000980.1.3	79	3.90658	Q4
Cellular Component	GO:0005758	4	mitochondrial intermembrane space	evm.model.JXRI01000272.1.12	36	0.555481	Q2
Cellular Component	GO:0071013	3	catalytic step 2 spliceosome	evm.model.JXRI01000107.1.19	307	0.24775	Q1
Cellular Component	GO:0071013	3	catalytic step 2 spliceosome	evm.model.JXRI01000107.1.19	405	0.562464	Q2
Cellular Component	GO:0071013	3	catalytic step 2 spliceosome	evm.model.JXRI01000553.1.2	305	2.01308	Q4
Cellular Component	GO:0071013	3	catalytic step 2 spliceosome	evm.model.JXRI01000553.1.2	222	0.337507	Q1
Cellular Component	GO:0071013	3	catalytic step 2 spliceosome	evm.model.JXRI01000125.1.21	190	0.563098	Q2
Cellular Component	GO:0099572	2	postsynaptic specialization	evm.model.JXRI01001056.1.4	328	2.5527	Q4
Cellular Component	GO:0099572	2	postsynaptic specialization	evm.model.JXRI01001056.1.4	54	0.24238	Q1
Cellular Component	GO:0099572	2	postsynaptic specialization	evm.model.JXRI01002367.1.2	155	0.656164	Q2
Cellular Component	GO:0099572	2	postsynaptic specialization	evm.model.JXRI01002367.1.2	20	0.409303	Q1
Cellular Component	GO:0099572	2	postsynaptic specialization	evm.model.JXRI01002367.1.1	182	0.447066	Q1
Cellular Component	GO:0099572	2	postsynaptic specialization	evm.model.JXRI01002367.1.1	260	0.449017	Q1
Cellular Component	GO:0099572	2	postsynaptic specialization	evm.model.JXRI01002367.1.1	1130	1.53214	Q3
Cellular Component	GO:0099572	2	postsynaptic specialization	evm.model.JXRI01000101.1.18	214	2.28448	Q4
Cellular Component	GO:0030016	5	myofibril	evm.model.JXRI01000060.1.23	337	2.13025	Q4
Cellular Component	GO:0030016	5	myofibril	evm.model.JXRI01000199.1.20	148	0.623458	Q2
Cellular Component	GO:0030016	5	myofibril	evm.model.JXRI01000404.1.12	40	1.6772	Q3
Cellular Component	GO:0030016	5	myofibril	evm.model.JXRI01000404.1.12	192	5.34555	Q4
Cellular Component	GO:0030016	5	myofibril	evm.model.JXRI01000404.1.12	114	1.78259	Q3
Cellular Component	GO:0030016	5	myofibril	evm.model.JXRI01000404.1.12	51	0.412387	Q1
Cellular Component	GO:0030016	5	myofibril	evm.model.JXRI01000404.1.12	62	0.475358	Q1
Cellular Component	GO:0030016	5	myofibril	evm.model.JXRI01000848.1.6	202	1.89355	Q3
Cellular Component	GO:0099512	3	supramolecular fiber	evm.model.JXRI01000060.1.23	337	2.13025	Q4
Cellular Component	GO:0099512	3	supramolecular fiber	evm.model.JXRI01000848.1.6	202	1.89355	Q3
Cellular Component	GO:0099512	3	supramolecular fiber	evm.model.JXRI01000027.1.3	1056	0.410156	Q1
Cellular Component	GO:0099512	3	supramolecular fiber	evm.model.JXRI01000730.1.5	713	2.16889	Q4
Cellular Component	GO:0099512	3	supramolecular fiber	evm.model.JXRI01000730.1.5	600	0.282369	Q1
Cellular Component	GO:0099512	3	supramolecular fiber	evm.model.JXRI01000730.1.5	734	0.366156	Q1
Cellular Component	GO:0099512	3	supramolecular fiber	evm.model.JXRI01000730.1.5	702	2.21105	Q4
Cellular Component	GO:0099512	3	supramolecular fiber	evm.model.JXRI01000730.1.5	495	0.338954	Q1
Cellular Component	GO:0099512	3	supramolecular fiber	evm.model.JXRI01000730.1.5	1297	0.598066	Q2
Cellular Component	GO:0099512	3	supramolecular fiber	evm.model.JXRI01000730.1.5	133	0.422308	Q1
Cellular Component	GO:0099512	3	supramolecular fiber	evm.model.JXRI01000730.1.5	473	1.92474	Q3
[truncated: 9,129 more rows]
