# Supplementary material for: Comparative Ubiquitome Analysis under Heat Stress Reveals Diverse Functions of Ubiquitination in Saccharina japonica
Source: Int J Mol Sci. 2020 Nov 3;21(21):8210. doi: 10.3390/ijms21218210 (PMC7663155; doi:10.3390/ijms21218210)
Supplement: Supplementary file 1 [file ijms-21-08210-s001.zip › supplementary/Table S3. KEGG_pathway_enrichment data.xlsx]

## Sheet: all Pathway2Protein
KEGG pathway	Protein accession	Position	Ratio	Regulated Type
psoj04145 Phagosome	evm.model.JXRI01001485.1.7	128	1.54881	Q3
psoj04145 Phagosome	evm.model.JXRI01001485.1.7	46	0.566809	Q2
psoj04145 Phagosome	evm.model.JXRI01000205.1.17	371	0.599532	Q2
psoj04145 Phagosome	evm.model.JXRI01000205.1.17	19	0.62262	Q2
psoj04145 Phagosome	evm.model.JXRI01001466.1.10.1	294	0.507531	Q2
psoj04145 Phagosome	evm.model.JXRI01001466.1.10.1	99	0.45502	Q1
psoj04145 Phagosome	evm.model.JXRI01001380.1.8.1	105	0.615566	Q2
psoj04145 Phagosome	evm.model.JXRI01000027.1.3	1056	0.410156	Q1
psoj04145 Phagosome	evm.model.JXRI01000107.1.43	231	0.495187	Q1
psoj04145 Phagosome	evm.model.JXRI01000107.1.43	140	0.481122	Q1
psoj04145 Phagosome	evm.model.JXRI01000404.1.12	40	1.6772	Q3
psoj04145 Phagosome	evm.model.JXRI01000404.1.12	192	5.34555	Q4
psoj04145 Phagosome	evm.model.JXRI01000404.1.12	114	1.78259	Q3
psoj04145 Phagosome	evm.model.JXRI01000404.1.12	51	0.412387	Q1
psoj04145 Phagosome	evm.model.JXRI01000404.1.12	62	0.475358	Q1
psoj04145 Phagosome	evm.model.JXRI01000157.1.11	567	2.86561	Q4
psoj04145 Phagosome	evm.model.JXRI01000157.1.11	583	1.57214	Q3
psoj04145 Phagosome	evm.model.JXRI01000418.1.2	121	2.15258	Q4
psoj04145 Phagosome	evm.model.JXRI01000452.1.11	49	0.539206	Q2
psoj04145 Phagosome	evm.model.JXRI01000452.1.11	141	2.04339	Q4
psoj03030 DNA replication	evm.model.JXRI01001337.1.3	164	1.51702	Q3
psoj03410 Base excision repair	evm.model.JXRI01001337.1.3	164	1.51702	Q3
psoj00052 Galactose metabolism	evm.model.JXRI01000641.1.7	132	0.618879	Q2
psoj03420 Nucleotide excision repair	evm.model.JXRI01001337.1.3	164	1.51702	Q3
psoj03015 mRNA surveillance pathway	evm.model.JXRI01000553.1.2	305	2.01308	Q4
psoj03015 mRNA surveillance pathway	evm.model.JXRI01000553.1.2	222	0.337507	Q1
psoj03015 mRNA surveillance pathway	evm.model.JXRI01000118.1.21	161	0.145739	Q1
psoj03015 mRNA surveillance pathway	evm.model.JXRI01000118.1.21	172	0.402794	Q1
psoj03015 mRNA surveillance pathway	evm.model.JXRI01001650.1.2	166	1.57682	Q3
psoj03015 mRNA surveillance pathway	evm.model.JXRI01001650.1.2	46	0.296778	Q1
psoj03015 mRNA surveillance pathway	evm.model.JXRI01000254.1.10.1	240	0.578302	Q2
psoj03015 mRNA surveillance pathway	evm.model.JXRI01000254.1.10.1	257	0.593226	Q2
psoj04146 Peroxisome	evm.model.JXRI01000581.1.2	81	2.01871	Q4
psoj04146 Peroxisome	evm.model.JXRI01000581.1.2	264	1.72225	Q3
psoj03050 Proteasome	evm.model.JXRI01000895.1.5	178	0.075915	Q1
psoj03050 Proteasome	evm.model.JXRI01000375.1.4	388	0.658248	Q2
psoj03050 Proteasome	evm.model.JXRI01000005.1.6	319	2.53583	Q4
psoj03050 Proteasome	evm.model.JXRI01000005.1.6	232	0.474869	Q1
psoj03050 Proteasome	evm.model.JXRI01001051.1.10	130	16.802	Q4
psoj03050 Proteasome	evm.model.JXRI01001051.1.10	122	2.33584	Q4
psoj03050 Proteasome	evm.model.JXRI01000003.1.51	44	1.53754	Q3
psoj03050 Proteasome	evm.model.JXRI01000061.1.4	127	7.31604	Q4
psoj03050 Proteasome	evm.model.JXRI01000061.1.4	39	0.556747	Q2
psoj03050 Proteasome	evm.model.JXRI01000809.1.2_evm.model.JXRI01000809.1.3	93	4.01025	Q4
psoj03050 Proteasome	evm.model.JXRI01000809.1.2_evm.model.JXRI01000809.1.3	76	1.76488	Q3
psoj03010 Ribosome	evm.model.JXRI01000283.1.23	7	1.67688	Q3
psoj03010 Ribosome	evm.model.JXRI01000283.1.23	13	0.489481	Q1
psoj03010 Ribosome	evm.model.JXRI01000188.1.31	63	2.66378	Q4
psoj03010 Ribosome	evm.model.JXRI01000386.1.10	46	2.18383	Q4
psoj03010 Ribosome	evm.model.JXRI01000341.1.24	75	0.597406	Q2
psoj03010 Ribosome	evm.model.JXRI01000341.1.24	62	2.28642	Q4
psoj03010 Ribosome	evm.model.JXRI01000209.1.18	116	1.56671	Q3
psoj03010 Ribosome	evm.model.JXRI01000209.1.18	21	15.5875	Q4
psoj03010 Ribosome	evm.model.JXRI01000047.1.23	181	2.34811	Q4
psoj03010 Ribosome	evm.model.JXRI01000029.1.30	44	3.789	Q4
psoj03010 Ribosome	evm.model.JXRI01000199.1.20	148	0.623458	Q2
psoj03010 Ribosome	evm.model.JXRI01003013.1.1	89	0.215244	Q1
psoj03010 Ribosome	evm.model.JXRI01000731.1.13	156	1.63361	Q3
psoj03010 Ribosome	evm.model.JXRI01000016.1.24	95	0.233538	Q1
psoj03010 Ribosome	evm.model.JXRI01000060.1.23	337	2.13025	Q4
psoj03010 Ribosome	evm.model.JXRI01000848.1.6	202	1.89355	Q3
psoj03010 Ribosome	evm.model.JXRI01000584.1.7	161	2.77943	Q4
psoj03010 Ribosome	evm.model.JXRI01000584.1.7	135	1.96784	Q3
psoj03010 Ribosome	evm.model.JXRI01001703.1.6	4	1.89135	Q3
psoj03010 Ribosome	evm.model.JXRI01000513.1.13	8	0.007916	Q1
psoj03010 Ribosome	evm.model.JXRI01000753.1.3	14	3.16951	Q4
psoj03010 Ribosome	evm.model.JXRI01000763.1.5	56	0.528416	Q2
psoj03010 Ribosome	evm.model.JXRI01000129.1.18	166	2.61934	Q4
psoj03010 Ribosome	evm.model.JXRI01000129.1.18	61	0.467789	Q1
psoj03008 Ribosome biogenesis in eukaryotes	evm.model.JXRI01001042.1.2	35	0.36067	Q1
psoj03008 Ribosome biogenesis in eukaryotes	evm.model.JXRI01001042.1.2	131	1.64624	Q3
psoj03008 Ribosome biogenesis in eukaryotes	evm.model.JXRI01001042.1.2	139	0.425636	Q1
psoj03008 Ribosome biogenesis in eukaryotes	evm.model.JXRI01001042.1.2	138	0.541549	Q2
psoj03008 Ribosome biogenesis in eukaryotes	evm.model.JXRI01001042.1.2	68	2.25446	Q4
psoj03008 Ribosome biogenesis in eukaryotes	evm.model.JXRI01001042.1.2	96	0.378852	Q1
psoj00051 Fructose and mannose metabolism	evm.model.JXRI01000044.1.5	154	0.619566	Q2
psoj00051 Fructose and mannose metabolism	evm.model.JXRI01000044.1.5	24	0.568614	Q2
psoj00051 Fructose and mannose metabolism	evm.model.JXRI01000048.1.17	60	0.264301	Q1
psoj00051 Fructose and mannose metabolism	evm.model.JXRI01000048.1.17	68	0.498363	Q1
psoj00051 Fructose and mannose metabolism	evm.model.JXRI01000048.1.17	202	3.11129	Q4
psoj00051 Fructose and mannose metabolism	evm.model.JXRI01000145.1.24	254	0.483383	Q1
psoj00051 Fructose and mannose metabolism	evm.model.JXRI01000145.1.24	162	9.63661	Q4
psoj00051 Fructose and mannose metabolism	evm.model.JXRI01000175.1.10	142	0.239645	Q1
psoj00051 Fructose and mannose metabolism	evm.model.JXRI01000034.1.32	53	0.37309	Q1
psoj00051 Fructose and mannose metabolism	evm.model.JXRI01000034.1.32	173	0.637586	Q2
psoj00480 Glutathione metabolism	evm.model.JXRI01000033.1.28	395	1.53044	Q3
psoj00480 Glutathione metabolism	evm.model.JXRI01000033.1.28	440	1.57453	Q3
psoj00480 Glutathione metabolism	evm.model.JXRI01000033.1.28	385	23.7195	Q4
psoj00480 Glutathione metabolism	evm.model.JXRI01000033.1.27	328	0.573726	Q2
psoj00480 Glutathione metabolism	evm.model.JXRI01000033.1.27	320	2.13245	Q4
psoj00480 Glutathione metabolism	evm.model.JXRI01000033.1.27	310	1.84858	Q3
psoj00480 Glutathione metabolism	evm.model.JXRI01000033.1.27	125	3.58866	Q4
psoj00480 Glutathione metabolism	evm.model.JXRI01000033.1.27	477	2.0524	Q4
psoj00480 Glutathione metabolism	evm.model.JXRI01000033.1.27	381	1.97603	Q3
psoj00480 Glutathione metabolism	evm.model.JXRI01000033.1.27	58	0.506581	Q2
psoj00480 Glutathione metabolism	evm.model.JXRI01003503.1.1	74	2.92224	Q4
psoj00480 Glutathione metabolism	evm.model.JXRI01003503.1.1	33	2.02031	Q4
psoj00910 Nitrogen metabolism	evm.model.JXRI01000482.1.3	595	0.659907	Q2
psoj00910 Nitrogen metabolism	evm.model.JXRI01000482.1.3	190	0.512851	Q2
psoj00910 Nitrogen metabolism	evm.model.JXRI01000482.1.3	9	0.653131	Q2
psoj00910 Nitrogen metabolism	evm.model.JXRI01000482.1.3	12	0.332978	Q1
psoj00910 Nitrogen metabolism	evm.model.JXRI01000482.1.3	555	3.87197	Q4
psoj00910 Nitrogen metabolism	evm.model.JXRI01000482.1.3	482	1.9749	Q3
psoj00910 Nitrogen metabolism	evm.model.JXRI01000482.1.3	474	0.531029	Q2
psoj00910 Nitrogen metabolism	evm.model.JXRI01000482.1.3	45	0.337298	Q1
psoj03018 RNA degradation	evm.model.JXRI01000118.1.21	161	0.145739	Q1
psoj03018 RNA degradation	evm.model.JXRI01000118.1.21	172	0.402794	Q1
psoj00220 Arginine biosynthesis	evm.model.JXRI01000028.1.40_evm.model.JXRI01000028.1.41	120	0.172254	Q1
psoj00220 Arginine biosynthesis	evm.model.JXRI01000751.1.13	174	1.61566	Q3
psoj00220 Arginine biosynthesis	evm.model.JXRI01000751.1.13	433	1.91926	Q3
psoj00562 Inositol phosphate metabolism	evm.model.JXRI01000048.1.17	60	0.264301	Q1
psoj00562 Inositol phosphate metabolism	evm.model.JXRI01000048.1.17	68	0.498363	Q1
psoj00562 Inositol phosphate metabolism	evm.model.JXRI01000048.1.17	202	3.11129	Q4
psoj00520 Amino sugar and nucleotide sugar metabolism	evm.model.JXRI01000044.1.5	154	0.619566	Q2
psoj00520 Amino sugar and nucleotide sugar metabolism	evm.model.JXRI01000044.1.5	24	0.568614	Q2
psoj00520 Amino sugar and nucleotide sugar metabolism	evm.model.JXRI01000145.1.24	254	0.483383	Q1
psoj00520 Amino sugar and nucleotide sugar metabolism	evm.model.JXRI01000145.1.24	162	9.63661	Q4
psoj00520 Amino sugar and nucleotide sugar metabolism	evm.model.JXRI01000175.1.10	142	0.239645	Q1
psoj00520 Amino sugar and nucleotide sugar metabolism	evm.model.JXRI01000641.1.7	132	0.618879	Q2
psoj00520 Amino sugar and nucleotide sugar metabolism	evm.model.JXRI01000004.1.46.1	49	0.346761	Q1
psoj00520 Amino sugar and nucleotide sugar metabolism	evm.model.JXRI01000004.1.46.1	12	0.421288	Q1
psoj00520 Amino sugar and nucleotide sugar metabolism	evm.model.JXRI01000004.1.46.1	58	2.29902	Q4
psoj00520 Amino sugar and nucleotide sugar metabolism	evm.model.JXRI01000034.1.32	53	0.37309	Q1
psoj00520 Amino sugar and nucleotide sugar metabolism	evm.model.JXRI01000034.1.32	173	0.637586	Q2
psoj04070 Phosphatidylinositol signaling system	evm.model.JXRI01000013.1.39	123	2.86122	Q4
psoj04070 Phosphatidylinositol signaling system	evm.model.JXRI01000013.1.39	57	0.325544	Q1
psoj04070 Phosphatidylinositol signaling system	evm.model.JXRI01000013.1.39	7	0.51962	Q2
psoj04070 Phosphatidylinositol signaling system	evm.model.JXRI01000013.1.39	94	0.59942	Q2
psoj03060 Protein export	evm.model.JXRI01000101.1.18	214	2.28448	Q4
psoj03060 Protein export	evm.model.JXRI01001380.1.8.1	105	0.615566	Q2
psoj00190 Oxidative phosphorylation	evm.model.JXRI01000107.1.43	231	0.495187	Q1
psoj00190 Oxidative phosphorylation	evm.model.JXRI01000107.1.43	140	0.481122	Q1
psoj00190 Oxidative phosphorylation	evm.model.JXRI01000589.1.3.1	202	0.198461	Q1
psoj00190 Oxidative phosphorylation	evm.model.JXRI01000157.1.11	567	2.86561	Q4
psoj00190 Oxidative phosphorylation	evm.model.JXRI01000157.1.11	583	1.57214	Q3
psoj00190 Oxidative phosphorylation	evm.model.JXRI01001485.1.7	128	1.54881	Q3
psoj00190 Oxidative phosphorylation	evm.model.JXRI01001485.1.7	46	0.566809	Q2
psoj00190 Oxidative phosphorylation	evm.model.JXRI01000205.1.17	371	0.599532	Q2
psoj00190 Oxidative phosphorylation	evm.model.JXRI01000205.1.17	19	0.62262	Q2
psoj00190 Oxidative phosphorylation	evm.model.JXRI01000452.1.11	49	0.539206	Q2
psoj00190 Oxidative phosphorylation	evm.model.JXRI01000452.1.11	141	2.04339	Q4
psoj00190 Oxidative phosphorylation	evm.model.JXRI01001466.1.10.1	294	0.507531	Q2
psoj00190 Oxidative phosphorylation	evm.model.JXRI01001466.1.10.1	99	0.45502	Q1
psoj00240 Pyrimidine metabolism	evm.model.JXRI01000272.1.12	36	0.555481	Q2
psoj04141 Protein processing in endoplasmic reticulum	evm.model.JXRI01000544.1.4.1	77	2.13957	Q4
psoj04141 Protein processing in endoplasmic reticulum	evm.model.JXRI01001002.1.7	559	2.18768	Q4
psoj04141 Protein processing in endoplasmic reticulum	evm.model.JXRI01001002.1.7	747	0.597624	Q2
psoj04141 Protein processing in endoplasmic reticulum	evm.model.JXRI01001002.1.7	238	0.651959	Q2
psoj04141 Protein processing in endoplasmic reticulum	evm.model.JXRI01001002.1.7	748	0.636368	Q2
psoj04141 Protein processing in endoplasmic reticulum	evm.model.JXRI01001002.1.7	701	0.558653	Q2
psoj04141 Protein processing in endoplasmic reticulum	evm.model.JXRI01001002.1.7	662	0.482897	Q1
psoj04141 Protein processing in endoplasmic reticulum	evm.model.JXRI01001002.1.7	552	2.53581	Q4
psoj04141 Protein processing in endoplasmic reticulum	evm.model.JXRI01001002.1.7	193	1.74453	Q3
psoj04141 Protein processing in endoplasmic reticulum	evm.model.JXRI01000954.1.4	472	0.45856	Q1
psoj04141 Protein processing in endoplasmic reticulum	evm.model.JXRI01000954.1.4	225	1.95223	Q3
psoj04141 Protein processing in endoplasmic reticulum	evm.model.JXRI01000954.1.4	581	0.376785	Q1
psoj04141 Protein processing in endoplasmic reticulum	evm.model.JXRI01000954.1.4	491	1.66736	Q3
psoj04141 Protein processing in endoplasmic reticulum	evm.model.JXRI01001380.1.8.1	105	0.615566	Q2
psoj04141 Protein processing in endoplasmic reticulum	evm.model.JXRI01000196.1.11	21	1.7609	Q3
psoj04141 Protein processing in endoplasmic reticulum	evm.model.JXRI01000196.1.11	118	0.497166	Q1
psoj04141 Protein processing in endoplasmic reticulum	evm.model.JXRI01000087.1.22	108	0.345426	Q1
psoj04141 Protein processing in endoplasmic reticulum	evm.model.JXRI01000087.1.22	19	0.638047	Q2
psoj04141 Protein processing in endoplasmic reticulum	evm.model.JXRI01000087.1.22	121	2.1429	Q4
psoj04141 Protein processing in endoplasmic reticulum	evm.model.JXRI01000260.1.2	190	1.60772	Q3
psoj04141 Protein processing in endoplasmic reticulum	evm.model.JXRI01000260.1.2	510	0.604734	Q2
psoj04141 Protein processing in endoplasmic reticulum	evm.model.JXRI01000260.1.2	503	0.502442	Q2
psoj04141 Protein processing in endoplasmic reticulum	evm.model.JXRI01000260.1.2	330	0.48055	Q1
psoj04141 Protein processing in endoplasmic reticulum	evm.model.JXRI01000260.1.2	500	0.140668	Q1
psoj04141 Protein processing in endoplasmic reticulum	evm.model.JXRI01000260.1.2	140	0.410865	Q1
psoj04141 Protein processing in endoplasmic reticulum	evm.model.JXRI01000101.1.18	214	2.28448	Q4
psoj04141 Protein processing in endoplasmic reticulum	evm.model.JXRI01000404.1.4	140	0.493864	Q1
psoj00270 Cysteine and methionine metabolism	evm.model.JXRI01000204.1.22	440	0.510544	Q2
psoj00270 Cysteine and methionine metabolism	evm.model.JXRI01000204.1.22	435	4.4519	Q4
psoj00270 Cysteine and methionine metabolism	evm.model.JXRI01002134.1.2	213	1.54483	Q3
psoj00030 Pentose phosphate pathway	evm.model.JXRI01000333.1.14	271	1.84315	Q3
psoj00030 Pentose phosphate pathway	evm.model.JXRI01000333.1.14	292	3.99255	Q4
psoj00030 Pentose phosphate pathway	evm.model.JXRI01000333.1.14	260	1.59458	Q3
psoj00030 Pentose phosphate pathway	evm.model.JXRI01000033.1.28	395	1.53044	Q3
psoj00030 Pentose phosphate pathway	evm.model.JXRI01000033.1.28	440	1.57453	Q3
psoj00030 Pentose phosphate pathway	evm.model.JXRI01000033.1.28	385	23.7195	Q4
psoj00030 Pentose phosphate pathway	evm.model.JXRI01000641.1.7	132	0.618879	Q2
psoj00030 Pentose phosphate pathway	evm.model.JXRI01000033.1.27	328	0.573726	Q2
psoj00030 Pentose phosphate pathway	evm.model.JXRI01000033.1.27	320	2.13245	Q4
psoj00030 Pentose phosphate pathway	evm.model.JXRI01000033.1.27	310	1.84858	Q3
psoj00030 Pentose phosphate pathway	evm.model.JXRI01000033.1.27	125	3.58866	Q4
psoj00030 Pentose phosphate pathway	evm.model.JXRI01000033.1.27	477	2.0524	Q4
psoj00030 Pentose phosphate pathway	evm.model.JXRI01000033.1.27	381	1.97603	Q3
psoj00030 Pentose phosphate pathway	evm.model.JXRI01000033.1.27	58	0.506581	Q2
psoj00030 Pentose phosphate pathway	evm.model.JXRI01000034.1.3	138	2.42562	Q4
psoj00030 Pentose phosphate pathway	evm.model.JXRI01000034.1.3	475	0.585591	Q2
psoj00230 Purine metabolism	evm.model.JXRI01000039.1.21	487	0.374828	Q1
psoj00230 Purine metabolism	evm.model.JXRI01000641.1.7	132	0.618879	Q2
psoj00230 Purine metabolism	evm.model.JXRI01000272.1.12	36	0.555481	Q2
psoj02010 ABC transporters	evm.model.JXRI01000414.1.6	74	0.636631	Q2
psoj02010 ABC transporters	evm.model.JXRI01000414.1.6	1326	0.588405	Q2
psoj02010 ABC transporters	evm.model.JXRI01001051.1.1	1377	0.655731	Q2
psoj02010 ABC transporters	evm.model.JXRI01000786.1.2	920	1.54053	Q3
psoj00500 Starch and sucrose metabolism	evm.model.JXRI01000641.1.7	132	0.618879	Q2
psoj00500 Starch and sucrose metabolism	evm.model.JXRI01000034.1.32	53	0.37309	Q1
psoj00500 Starch and sucrose metabolism	evm.model.JXRI01000034.1.32	173	0.637586	Q2
psoj00500 Starch and sucrose metabolism	evm.model.JXRI01001136.1.7	33	1.50008	Q3
psoj00500 Starch and sucrose metabolism	evm.model.JXRI01001136.1.7	63	0.536522	Q2
psoj00500 Starch and sucrose metabolism	evm.model.JXRI01001136.1.7	17	0.369905	Q1
psoj00500 Starch and sucrose metabolism	evm.model.JXRI01001136.1.7	44	2.57	Q4
psoj00500 Starch and sucrose metabolism	evm.model.JXRI01001136.1.7	331	0.335361	Q1
psoj00010 Glycolysis / Gluconeogenesis	evm.model.JXRI01000164.1.12	251	15.788	Q4
psoj00010 Glycolysis / Gluconeogenesis	evm.model.JXRI01000048.1.17	60	0.264301	Q1
psoj00010 Glycolysis / Gluconeogenesis	evm.model.JXRI01000048.1.17	68	0.498363	Q1
psoj00010 Glycolysis / Gluconeogenesis	evm.model.JXRI01000048.1.17	202	3.11129	Q4
psoj00010 Glycolysis / Gluconeogenesis	evm.model.JXRI01000039.1.21	487	0.374828	Q1
psoj00010 Glycolysis / Gluconeogenesis	evm.model.JXRI01000641.1.7	132	0.618879	Q2
psoj00010 Glycolysis / Gluconeogenesis	evm.model.JXRI01000508.1.16	64	0.618662	Q2
psoj00010 Glycolysis / Gluconeogenesis	evm.model.JXRI01000508.1.16	177	0.631034	Q2
psoj00010 Glycolysis / Gluconeogenesis	evm.model.JXRI01000508.1.16	361	0.472072	Q1
psoj00010 Glycolysis / Gluconeogenesis	evm.model.JXRI01000509.1.2	75	1.68215	Q3
psoj00250 Alanine, aspartate and glutamate metabolism	evm.model.JXRI01000028.1.40_evm.model.JXRI01000028.1.41	120	0.172254	Q1
psoj00250 Alanine, aspartate and glutamate metabolism	evm.model.JXRI01000751.1.13	174	1.61566	Q3
psoj00250 Alanine, aspartate and glutamate metabolism	evm.model.JXRI01000751.1.13	433	1.91926	Q3
psoj00590 Arachidonic acid metabolism	evm.model.JXRI01003503.1.1	74	2.92224	Q4
psoj00590 Arachidonic acid metabolism	evm.model.JXRI01003503.1.1	33	2.02031	Q4
psoj00450 Selenocompound metabolism	evm.model.JXRI01000870.1.6	147	0.319149	Q1
psoj03040 Spliceosome	evm.model.JXRI01000323.1.8	445	2.23172	Q4
psoj03040 Spliceosome	evm.model.JXRI01000323.1.8	181	2.16892	Q4
psoj03040 Spliceosome	evm.model.JXRI01000323.1.8	378	0.096368	Q1
psoj03040 Spliceosome	evm.model.JXRI01000260.1.2	190	1.60772	Q3
psoj03040 Spliceosome	evm.model.JXRI01000260.1.2	510	0.604734	Q2
psoj03040 Spliceosome	evm.model.JXRI01000260.1.2	503	0.502442	Q2
psoj03040 Spliceosome	evm.model.JXRI01000260.1.2	330	0.48055	Q1
psoj03040 Spliceosome	evm.model.JXRI01000260.1.2	500	0.140668	Q1
psoj03040 Spliceosome	evm.model.JXRI01000260.1.2	140	0.410865	Q1
psoj03040 Spliceosome	evm.model.JXRI01000553.1.2	305	2.01308	Q4
psoj03040 Spliceosome	evm.model.JXRI01000553.1.2	222	0.337507	Q1
psoj03040 Spliceosome	evm.model.JXRI01001650.1.2	166	1.57682	Q3
psoj03040 Spliceosome	evm.model.JXRI01001650.1.2	46	0.296778	Q1
psoj03040 Spliceosome	evm.model.JXRI01000196.1.11	21	1.7609	Q3
psoj03040 Spliceosome	evm.model.JXRI01000196.1.11	118	0.497166	Q1
psoj03040 Spliceosome	evm.model.JXRI01000054.1.24	147	0.028393	Q1
psoj00970 Aminoacyl-tRNA biosynthesis	evm.model.JXRI01000340.1.7_evm.model.JXRI01000340.1.8	252	0.54251	Q2
psoj00970 Aminoacyl-tRNA biosynthesis	evm.model.JXRI01001553.1.2	287	1.57897	Q3
psoj00970 Aminoacyl-tRNA biosynthesis	evm.model.JXRI01000526.1.12	303	0.615501	Q2
psoj00970 Aminoacyl-tRNA biosynthesis	evm.model.JXRI01000784.1.3	409	2.68938	Q4
psoj03430 Mismatch repair	evm.model.JXRI01001337.1.3	164	1.51702	Q3
psoj03013 RNA transport	evm.model.JXRI01001042.1.2	35	0.36067	Q1
psoj03013 RNA transport	evm.model.JXRI01001042.1.2	131	1.64624	Q3
psoj03013 RNA transport	evm.model.JXRI01001042.1.2	139	0.425636	Q1
psoj03013 RNA transport	evm.model.JXRI01001042.1.2	138	0.541549	Q2
psoj03013 RNA transport	evm.model.JXRI01001042.1.2	68	2.25446	Q4
psoj03013 RNA transport	evm.model.JXRI01001042.1.2	96	0.378852	Q1
psoj03013 RNA transport	evm.model.JXRI01000553.1.2	305	2.01308	Q4
psoj03013 RNA transport	evm.model.JXRI01000553.1.2	222	0.337507	Q1
psoj03013 RNA transport	evm.model.JXRI01000331.1.20	84	0.409577	Q1
psoj03013 RNA transport	evm.model.JXRI01000118.1.21	161	0.145739	Q1
psoj03013 RNA transport	evm.model.JXRI01000118.1.21	172	0.402794	Q1
psoj03013 RNA transport	evm.model.JXRI01001650.1.2	166	1.57682	Q3
psoj03013 RNA transport	evm.model.JXRI01001650.1.2	46	0.296778	Q1
psoj03013 RNA transport	evm.model.JXRI01001204.1.7	238	0.461875	Q1
psoj03013 RNA transport	evm.model.JXRI01001204.1.7	237	1.60221	Q3
psoj03013 RNA transport	evm.model.JXRI01000843.1.2	449	0.394058	Q1
psoj01210 2-Oxocarboxylic acid metabolism	evm.model.JXRI01000751.1.13	174	1.61566	Q3
psoj01210 2-Oxocarboxylic acid metabolism	evm.model.JXRI01000751.1.13	433	1.91926	Q3
psoj00280 Valine, leucine and isoleucine degradation	evm.model.JXRI01001791.1.3.1	203	0.408876	Q1
psoj00620 Pyruvate metabolism	evm.model.JXRI01000039.1.21	487	0.374828	Q1
psoj04144 Endocytosis	evm.model.JXRI01000260.1.2	190	1.60772	Q3
psoj04144 Endocytosis	evm.model.JXRI01000260.1.2	510	0.604734	Q2
psoj04144 Endocytosis	evm.model.JXRI01000260.1.2	503	0.502442	Q2
psoj04144 Endocytosis	evm.model.JXRI01000260.1.2	330	0.48055	Q1
psoj04144 Endocytosis	evm.model.JXRI01000260.1.2	500	0.140668	Q1
psoj04144 Endocytosis	evm.model.JXRI01000260.1.2	140	0.410865	Q1
psoj04144 Endocytosis	evm.model.JXRI01000393.1.7	36	0.466944	Q1
psoj04144 Endocytosis	evm.model.JXRI01000393.1.7	16	0.286164	Q1
psoj04144 Endocytosis	evm.model.JXRI01000393.1.7	15	0.286164	Q1
psoj04144 Endocytosis	evm.model.JXRI01000418.1.2	121	2.15258	Q4
psoj04144 Endocytosis	evm.model.JXRI01000184.1.27	382	2.03765	Q4
psoj04144 Endocytosis	evm.model.JXRI01000196.1.11	21	1.7609	Q3
psoj04144 Endocytosis	evm.model.JXRI01000196.1.11	118	0.497166	Q1
psoj04144 Endocytosis	evm.model.JXRI01000730.1.5	713	2.16889	Q4
psoj04144 Endocytosis	evm.model.JXRI01000730.1.5	600	0.282369	Q1
psoj04144 Endocytosis	evm.model.JXRI01000730.1.5	734	0.366156	Q1
psoj04144 Endocytosis	evm.model.JXRI01000730.1.5	702	2.21105	Q4
psoj04144 Endocytosis	evm.model.JXRI01000730.1.5	495	0.338954	Q1
psoj04144 Endocytosis	evm.model.JXRI01000730.1.5	1297	0.598066	Q2
psoj04144 Endocytosis	evm.model.JXRI01000730.1.5	133	0.422308	Q1
psoj04144 Endocytosis	evm.model.JXRI01000730.1.5	473	1.92474	Q3
psoj04120 Ubiquitin mediated proteolysis	evm.model.JXRI01000719.1.2	592	5.05917	Q4
psoj04120 Ubiquitin mediated proteolysis	evm.model.JXRI01000719.1.2	993	0.589408	Q2
psoj04120 Ubiquitin mediated proteolysis	evm.model.JXRI01000719.1.2	600	3.21451	Q4
psoj04120 Ubiquitin mediated proteolysis	evm.model.JXRI01000719.1.2	511	1.86795	Q3
psoj00020 Citrate cycle (TCA cycle)	evm.model.JXRI01000556.1.7	179	0.440502	Q1
psoj00020 Citrate cycle (TCA cycle)	evm.model.JXRI01000556.1.7	75	0.605865	Q2
psoj00020 Citrate cycle (TCA cycle)	evm.model.JXRI01000556.1.7	1017	0.514182	Q2
psoj00020 Citrate cycle (TCA cycle)	evm.model.JXRI01000556.1.7	262	0.625762	Q2
psoj00630 Glyoxylate and dicarboxylate metabolism	evm.model.JXRI01000581.1.2	81	2.01871	Q4
psoj00630 Glyoxylate and dicarboxylate metabolism	evm.model.JXRI01000581.1.2	264	1.72225	Q3
