# Supplementary material for: Comparative Ubiquitome Analysis under Heat Stress Reveals Diverse Functions of Ubiquitination in Saccharina japonica
Source: Int J Mol Sci. 2020 Nov 3;21(21):8210. doi: 10.3390/ijms21218210 (PMC7663155; doi:10.3390/ijms21218210)
Supplement: Supplementary file 1 [file ijms-21-08210-s001.zip › supplementary/Table S4. Protein domain enrichment data.xlsx]

## Sheet: all Domain2Protein
Domain Description	Protein accession	Position	Ratio	Regulated Type
UDP-glucose/GDP-mannose dehydrogenase family, NAD binding domain	evm.model.JXRI01001435.1.1	162	9.00722	Q4
UDP-glucose/GDP-mannose dehydrogenase family, NAD binding domain	evm.model.JXRI01000030.1.16	128	0.539279	Q2
UDP-glucose/GDP-mannose dehydrogenase family, NAD binding domain	evm.model.JXRI01000030.1.16	130	2.5413	Q4
UDP-glucose/GDP-mannose dehydrogenase family, NAD binding domain	evm.model.JXRI01000030.1.8	302	0.215033	Q1
UDP-glucose/GDP-mannose dehydrogenase family, NAD binding domain	evm.model.JXRI01000030.1.7	118	0.627666	Q2
UBA/TS-N domain	evm.model.JXRI01000363.1.6	343	0.414766	Q1
UBA/TS-N domain	evm.model.JXRI01000518.1.2_evm.model.JXRI01000518.1.4	830	2.13566	Q4
UBA/TS-N domain	evm.model.JXRI01000518.1.2_evm.model.JXRI01000518.1.4	841	2.19961	Q4
PAS domain	evm.model.JXRI01000601.1.6.2	381	3.24126	Q4
PAS domain	evm.model.JXRI01000178.1.11	86	1.93753	Q3
NAD binding domain of 6-phosphogluconate dehydrogenase	evm.model.JXRI01001791.1.3.1	203	0.408876	Q1
NAD binding domain of 6-phosphogluconate dehydrogenase	evm.model.JXRI01000033.1.27	328	0.573726	Q2
NAD binding domain of 6-phosphogluconate dehydrogenase	evm.model.JXRI01000033.1.27	320	2.13245	Q4
NAD binding domain of 6-phosphogluconate dehydrogenase	evm.model.JXRI01000033.1.27	310	1.84858	Q3
NAD binding domain of 6-phosphogluconate dehydrogenase	evm.model.JXRI01000033.1.27	125	3.58866	Q4
NAD binding domain of 6-phosphogluconate dehydrogenase	evm.model.JXRI01000033.1.27	477	2.0524	Q4
NAD binding domain of 6-phosphogluconate dehydrogenase	evm.model.JXRI01000033.1.27	381	1.97603	Q3
NAD binding domain of 6-phosphogluconate dehydrogenase	evm.model.JXRI01000033.1.27	58	0.506581	Q2
Core histone H2A/H2B/H3/H4	evm.model.JXRI01001316.1.9	38	1.69542	Q3
Core histone H2A/H2B/H3/H4	evm.model.JXRI01001316.1.9	71	1.97285	Q3
Core histone H2A/H2B/H3/H4	evm.model.JXRI01001316.1.9	108	0.098442	Q1
Core histone H2A/H2B/H3/H4	evm.model.JXRI01001316.1.9	100	1.99842	Q3
Core histone H2A/H2B/H3/H4	evm.model.JXRI01001316.1.9	48	1.9107	Q3
Core histone H2A/H2B/H3/H4	evm.model.JXRI01000720.1.12	57	1.51613	Q3
Core histone H2A/H2B/H3/H4	evm.model.JXRI01000720.1.12	80	2.10979	Q4
XPC-binding domain	evm.model.JXRI01000389.1.7	8	0.592385	Q2
XPC-binding domain	evm.model.JXRI01000518.1.2_evm.model.JXRI01000518.1.4	830	2.13566	Q4
XPC-binding domain	evm.model.JXRI01000518.1.2_evm.model.JXRI01000518.1.4	841	2.19961	Q4
S4 domain	evm.model.JXRI01000731.1.13	156	1.63361	Q3
S4 domain	evm.model.JXRI01000584.1.7	161	2.77943	Q4
S4 domain	evm.model.JXRI01000584.1.7	135	1.96784	Q3
Pyridine nucleotide-disulphide oxidoreductase, dimerisation domain	evm.model.JXRI01000870.1.6	147	0.319149	Q1
Pyridine nucleotide-disulphide oxidoreductase, dimerisation domain	evm.model.JXRI01002297.1.2	551	0.602624	Q2
Pyridine nucleotide-disulphide oxidoreductase, dimerisation domain	evm.model.JXRI01000375.1.11	453	2.92277	Q4
Pyridine nucleotide-disulphide oxidoreductase, dimerisation domain	evm.model.JXRI01000375.1.11	172	1.63486	Q3
Pyridine nucleotide-disulphide oxidoreductase, dimerisation domain	evm.model.JXRI01000375.1.11	463	1.78375	Q3
Pyridine nucleotide-disulphide oxidoreductase, dimerisation domain	evm.model.JXRI01000375.1.11	659	0.390493	Q1
Pyridine nucleotide-disulphide oxidoreductase, dimerisation domain	evm.model.JXRI01000375.1.11	110	0.217259	Q1
tRNA synthetases class II (D, K and N)	evm.model.JXRI01000340.1.7_evm.model.JXRI01000340.1.8	252	0.54251	Q2
tRNA synthetases class II (D, K and N)	evm.model.JXRI01000784.1.3	409	2.68938	Q4
Cytochrome b5-like Heme/Steroid binding domain	evm.model.JXRI01000482.1.3	595	0.659907	Q2
Cytochrome b5-like Heme/Steroid binding domain	evm.model.JXRI01000482.1.3	190	0.512851	Q2
Cytochrome b5-like Heme/Steroid binding domain	evm.model.JXRI01000482.1.3	9	0.653131	Q2
Cytochrome b5-like Heme/Steroid binding domain	evm.model.JXRI01000482.1.3	12	0.332978	Q1
Cytochrome b5-like Heme/Steroid binding domain	evm.model.JXRI01000482.1.3	555	3.87197	Q4
Cytochrome b5-like Heme/Steroid binding domain	evm.model.JXRI01000482.1.3	482	1.9749	Q3
Cytochrome b5-like Heme/Steroid binding domain	evm.model.JXRI01000482.1.3	474	0.531029	Q2
Cytochrome b5-like Heme/Steroid binding domain	evm.model.JXRI01000482.1.3	45	0.337298	Q1
Cytochrome b5-like Heme/Steroid binding domain	evm.model.JXRI01000157.1.11	567	2.86561	Q4
Cytochrome b5-like Heme/Steroid binding domain	evm.model.JXRI01000157.1.11	583	1.57214	Q3
Domain found in Dishevelled, Egl-10, and Pleckstrin (DEP)	evm.model.JXRI01002297.1.2	551	0.602624	Q2
Domain found in Dishevelled, Egl-10, and Pleckstrin (DEP)	evm.model.JXRI01000375.1.11	453	2.92277	Q4
Domain found in Dishevelled, Egl-10, and Pleckstrin (DEP)	evm.model.JXRI01000375.1.11	172	1.63486	Q3
Domain found in Dishevelled, Egl-10, and Pleckstrin (DEP)	evm.model.JXRI01000375.1.11	463	1.78375	Q3
Domain found in Dishevelled, Egl-10, and Pleckstrin (DEP)	evm.model.JXRI01000375.1.11	659	0.390493	Q1
Domain found in Dishevelled, Egl-10, and Pleckstrin (DEP)	evm.model.JXRI01000375.1.11	110	0.217259	Q1
Pyridine nucleotide-disulphide oxidoreductase	evm.model.JXRI01000870.1.6	147	0.319149	Q1
Pyridine nucleotide-disulphide oxidoreductase	evm.model.JXRI01002297.1.2	551	0.602624	Q2
Pyridine nucleotide-disulphide oxidoreductase	evm.model.JXRI01001510.1.10	115	0.472584	Q1
Pyridine nucleotide-disulphide oxidoreductase	evm.model.JXRI01000375.1.11	453	2.92277	Q4
Pyridine nucleotide-disulphide oxidoreductase	evm.model.JXRI01000375.1.11	172	1.63486	Q3
Pyridine nucleotide-disulphide oxidoreductase	evm.model.JXRI01000375.1.11	463	1.78375	Q3
Pyridine nucleotide-disulphide oxidoreductase	evm.model.JXRI01000375.1.11	659	0.390493	Q1
Pyridine nucleotide-disulphide oxidoreductase	evm.model.JXRI01000375.1.11	110	0.217259	Q1
UDP-glucose/GDP-mannose dehydrogenase family, central domain	evm.model.JXRI01001435.1.1	162	9.00722	Q4
UDP-glucose/GDP-mannose dehydrogenase family, central domain	evm.model.JXRI01000030.1.16	128	0.539279	Q2
UDP-glucose/GDP-mannose dehydrogenase family, central domain	evm.model.JXRI01000030.1.16	130	2.5413	Q4
UDP-glucose/GDP-mannose dehydrogenase family, central domain	evm.model.JXRI01000030.1.8	302	0.215033	Q1
UDP-glucose/GDP-mannose dehydrogenase family, central domain	evm.model.JXRI01000030.1.7	118	0.627666	Q2
Oxidoreductase NAD-binding domain	evm.model.JXRI01000482.1.3	595	0.659907	Q2
Oxidoreductase NAD-binding domain	evm.model.JXRI01000482.1.3	190	0.512851	Q2
Oxidoreductase NAD-binding domain	evm.model.JXRI01000482.1.3	9	0.653131	Q2
Oxidoreductase NAD-binding domain	evm.model.JXRI01000482.1.3	12	0.332978	Q1
Oxidoreductase NAD-binding domain	evm.model.JXRI01000482.1.3	555	3.87197	Q4
Oxidoreductase NAD-binding domain	evm.model.JXRI01000482.1.3	482	1.9749	Q3
Oxidoreductase NAD-binding domain	evm.model.JXRI01000482.1.3	474	0.531029	Q2
Oxidoreductase NAD-binding domain	evm.model.JXRI01000482.1.3	45	0.337298	Q1
Oxidoreductase NAD-binding domain	evm.model.JXRI01000004.1.46.1	49	0.346761	Q1
Oxidoreductase NAD-binding domain	evm.model.JXRI01000004.1.46.1	12	0.421288	Q1
Oxidoreductase NAD-binding domain	evm.model.JXRI01000004.1.46.1	58	2.29902	Q4
Oxidoreductase FAD-binding domain	evm.model.JXRI01000482.1.3	595	0.659907	Q2
Oxidoreductase FAD-binding domain	evm.model.JXRI01000482.1.3	190	0.512851	Q2
Oxidoreductase FAD-binding domain	evm.model.JXRI01000482.1.3	9	0.653131	Q2
Oxidoreductase FAD-binding domain	evm.model.JXRI01000482.1.3	12	0.332978	Q1
Oxidoreductase FAD-binding domain	evm.model.JXRI01000482.1.3	555	3.87197	Q4
Oxidoreductase FAD-binding domain	evm.model.JXRI01000482.1.3	482	1.9749	Q3
Oxidoreductase FAD-binding domain	evm.model.JXRI01000482.1.3	474	0.531029	Q2
Oxidoreductase FAD-binding domain	evm.model.JXRI01000482.1.3	45	0.337298	Q1
Oxidoreductase FAD-binding domain	evm.model.JXRI01000004.1.46.1	49	0.346761	Q1
Oxidoreductase FAD-binding domain	evm.model.JXRI01000004.1.46.1	12	0.421288	Q1
Oxidoreductase FAD-binding domain	evm.model.JXRI01000004.1.46.1	58	2.29902	Q4
ATPase family associated with various cellular activities (AAA)	evm.model.JXRI01000375.1.4	388	0.658248	Q2
ATPase family associated with various cellular activities (AAA)	evm.model.JXRI01001051.1.10	130	16.802	Q4
ATPase family associated with various cellular activities (AAA)	evm.model.JXRI01001051.1.10	122	2.33584	Q4
ATPase family associated with various cellular activities (AAA)	evm.model.JXRI01000954.1.4	472	0.45856	Q1
ATPase family associated with various cellular activities (AAA)	evm.model.JXRI01000954.1.4	225	1.95223	Q3
ATPase family associated with various cellular activities (AAA)	evm.model.JXRI01000954.1.4	581	0.376785	Q1
ATPase family associated with various cellular activities (AAA)	evm.model.JXRI01000954.1.4	491	1.66736	Q3
ATPase family associated with various cellular activities (AAA)	evm.model.JXRI01000809.1.2_evm.model.JXRI01000809.1.3	93	4.01025	Q4
ATPase family associated with various cellular activities (AAA)	evm.model.JXRI01000809.1.2_evm.model.JXRI01000809.1.3	76	1.76488	Q3
Elongation factor Tu GTP binding domain	evm.model.JXRI01000401.1.6	49	1.52982	Q3
Elongation factor Tu GTP binding domain	evm.model.JXRI01000401.1.6	280	0.449094	Q1
Elongation factor Tu GTP binding domain	evm.model.JXRI01000401.1.6	619	0.322651	Q1
Elongation factor Tu GTP binding domain	evm.model.JXRI01000401.1.6	268	0.23909	Q1
Elongation factor Tu GTP binding domain	evm.model.JXRI01000843.1.2	449	0.394058	Q1
Ubiquitin family	evm.model.JXRI01000389.1.7	8	0.592385	Q2
Ubiquitin family	evm.model.JXRI01001636.1.8	387	0.513356	Q2
Ubiquitin family	evm.model.JXRI01001636.1.8	247	0.303038	Q1
Ubiquitin family	Novel01052	6	1.6626	Q3
Ubiquitin family	Novel01052	11	1.80472	Q3
Ubiquitin family	Novel01052	63	2.91228	Q4
Ubiquitin family	Novel01052	48	0.53848	Q2
Ubiquitin family	evm.model.JXRI01000518.1.2_evm.model.JXRI01000518.1.4	830	2.13566	Q4
Ubiquitin family	evm.model.JXRI01000518.1.2_evm.model.JXRI01000518.1.4	841	2.19961	Q4
Elongation factor Tu domain 2	evm.model.JXRI01000401.1.6	49	1.52982	Q3
Elongation factor Tu domain 2	evm.model.JXRI01000401.1.6	280	0.449094	Q1
Elongation factor Tu domain 2	evm.model.JXRI01000401.1.6	619	0.322651	Q1
Elongation factor Tu domain 2	evm.model.JXRI01000401.1.6	268	0.23909	Q1
Elongation factor Tu domain 2	evm.model.JXRI01000843.1.2	449	0.394058	Q1
DEAD/DEAH box helicase	evm.model.JXRI01000323.1.8	445	2.23172	Q4
DEAD/DEAH box helicase	evm.model.JXRI01000323.1.8	181	2.16892	Q4
DEAD/DEAH box helicase	evm.model.JXRI01000323.1.8	378	0.096368	Q1
DEAD/DEAH box helicase	evm.model.JXRI01000553.1.2	305	2.01308	Q4
DEAD/DEAH box helicase	evm.model.JXRI01000553.1.2	222	0.337507	Q1
DEAD/DEAH box helicase	evm.model.JXRI01001650.1.2	166	1.57682	Q3
DEAD/DEAH box helicase	evm.model.JXRI01001650.1.2	46	0.296778	Q1
DEAD/DEAH box helicase	evm.model.JXRI01001204.1.7	238	0.461875	Q1
DEAD/DEAH box helicase	evm.model.JXRI01001204.1.7	237	1.60221	Q3
Cyclophilin type peptidyl-prolyl cis-trans isomerase/CLD	evm.model.JXRI01000107.1.19	307	0.24775	Q1
Cyclophilin type peptidyl-prolyl cis-trans isomerase/CLD	evm.model.JXRI01000107.1.19	405	0.562464	Q2
Cyclophilin type peptidyl-prolyl cis-trans isomerase/CLD	evm.model.JXRI01000146.1.14	59	0.650913	Q2
Cyclophilin type peptidyl-prolyl cis-trans isomerase/CLD	evm.model.JXRI01000146.1.14	131	0.252508	Q1
Cyclophilin type peptidyl-prolyl cis-trans isomerase/CLD	evm.model.JXRI01000146.1.14	97	1.88771	Q3
Cyclophilin type peptidyl-prolyl cis-trans isomerase/CLD	evm.model.JXRI01000146.1.14	140	0.475746	Q1
Phosphoglycerate kinase	evm.model.JXRI01000508.1.16	64	0.618662	Q2
Phosphoglycerate kinase	evm.model.JXRI01000508.1.16	177	0.631034	Q2
Phosphoglycerate kinase	evm.model.JXRI01000508.1.16	361	0.472072	Q1
Phosphoglycerate kinase	evm.model.JXRI01000509.1.2	75	1.68215	Q3
14-3-3 protein	evm.model.JXRI01001034.1.10	139	3.73197	Q4
14-3-3 protein	evm.model.JXRI01000559.1.4	77	3.03332	Q4
