# Supplementary material for: Comparative Ubiquitome Analysis under Heat Stress Reveals Diverse Functions of Ubiquitination in Saccharina japonica
Source: Int J Mol Sci. 2020 Nov 3;21(21):8210. doi: 10.3390/ijms21218210 (PMC7663155; doi:10.3390/ijms21218210)
Supplement: Supplementary file 1 [file ijms-21-08210-s001.zip › supplementary/Table S5. Network statistics.xlsx]

## Sheet: network.nodes
Protein accession	ID	Degree	Nr_annotation	Swissprot_annotation
evm.model.JXRI01000001.1.50.3	27	56	conserved unknown protein [Ectocarpus siliculosus]	Eukaryotic translation initiation factor 5A-1 OS=Arabidopsis thaliana OX=3702 GN=ELF5A-1 PE=1 SV=1
evm.model.JXRI01000003.1.51	2	14	conserved unknown protein [Ectocarpus siliculosus]	Proteasome subunit beta type-3 OS=Picea mariana OX=3335 GN=PBC1 PE=2 SV=1
evm.model.JXRI01000004.1.46.1	23	2	cytochrome-b5 reductase like protein [Coccomyxa subellipsoidea C-169]	NADH-cytochrome b5 reductase-like protein OS=Arabidopsis thaliana OX=3702 GN=CBR2 PE=1 SV=2
evm.model.JXRI01000005.1.6	35	20	conserved unknown protein [Ectocarpus siliculosus]	26S proteasome non-ATPase regulatory subunit 7 homolog B OS=Arabidopsis thaliana OX=3702 GN=RPN8B PE=1 SV=1
evm.model.JXRI01000016.1.24	76	54	conserved unknown protein [Ectocarpus siliculosus]	60S ribosomal protein L32 OS=Rattus norvegicus OX=10116 GN=Rpl32 PE=1 SV=2
evm.model.JXRI01000024.1.14	74	28	T-complex protein 1 subunit gamma, variant [Pythium insidiosum]	T-complex protein 1 subunit gamma OS=Thalassiosira weissflogii OX=1577725 PE=2 SV=1
evm.model.JXRI01000029.1.30	46	56	conserved unknown protein [Ectocarpus siliculosus]	40S ribosomal protein S3a OS=Oryza sativa subsp. japonica OX=39947 GN=RPS3A PE=2 SV=2
evm.model.JXRI01000032.1.48	67	14	elongation factor EF-3 [Ectocarpus siliculosus]	Elongation factor 3 OS=Candida glabrata (strain ATCC 2001 / CBS 138 / JCM 3761 / NBRC 0622 / NRRL Y-65) OX=284593 GN=TEF3 PE=3 SV=2
evm.model.JXRI01000033.1.27	52	10	6-phosphogluconate dehydrogenase [Laminaria digitata]	6-phosphogluconate dehydrogenase, decarboxylating 1 OS=Oryza sativa subsp. japonica OX=39947 GN=G6PGH1 PE=2 SV=1
evm.model.JXRI01000033.1.28	31	18	Glucose-6-phosphate 1-dehydrogenase, cytoplasmic isoform 2 (G6PD6) (G6PDH6) [Ectocarpus siliculosus]	Glucose-6-phosphate 1-dehydrogenase, cytoplasmic isoform 2 OS=Arabidopsis thaliana OX=3702 GN=ACG12 PE=2 SV=1
evm.model.JXRI01000034.1.3	99	14	transaldolase [Ectocarpus siliculosus]	Transaldolase OS=Shewanella baltica (strain OS185) OX=402882 GN=tal PE=3 SV=1
evm.model.JXRI01000034.1.32	38	6	conserved unknown protein [Ectocarpus siliculosus]	Fructokinase OS=Lactococcus lactis subsp. cremoris OX=1359 GN=scrK PE=3 SV=2
evm.model.JXRI01000039.1.21	41	34	pyruvate kinase [Saccharina japonica]	Pyruvate kinase OS=Eimeria tenella OX=5802 GN=PYK PE=2 SV=1
evm.model.JXRI01000044.1.5	81	2	phosphomannomutase [Saccharina japonica]	Phosphomannomutase OS=Triticum aestivum OX=4565 PE=2 SV=1
evm.model.JXRI01000045.1.27	13	2	Inositol 2-dehydrogenase [Ectocarpus siliculosus]	Myo-inositol 2-dehydrogenase OS=Thermotoga maritima (strain ATCC 43589 / MSB8 / DSM 3109 / JCM 10099) OX=243274 GN=iolG PE=1 SV=1
evm.model.JXRI01000047.1.23	53	68	hypothetical protein AURANDRAFT_54227 [Aureococcus anophagefferens]	60S ribosomal protein L8 OS=Solanum lycopersicum OX=4081 GN=RPL8 PE=2 SV=1
evm.model.JXRI01000048.1.17	78	20	Triosephosphate isomerase [Ectocarpus siliculosus]	Triosephosphate isomerase, cytosolic OS=Secale cereale OX=4550 PE=2 SV=3
evm.model.JXRI01000054.1.24	100	4	SR protein factor [Chlamydomonas reinhardtii]	Serine/arginine-rich splicing factor 4 OS=Mus musculus OX=10090 GN=Srsf4 PE=2 SV=1
evm.model.JXRI01000057.1.17	24	2	inorganic pyrophosphatase [Ectocarpus siliculosus]	Pyrophosphate-energized vacuolar membrane proton pump OS=Vigna radiata var. radiata OX=3916 PE=1 SV=4
evm.model.JXRI01000060.1.23	39	68	conserved unknown protein [Ectocarpus siliculosus]	60S ribosomal protein L4-1 OS=Arabidopsis thaliana OX=3702 GN=RPL4A PE=1 SV=1
evm.model.JXRI01000061.1.4	96	16	hypothetical protein, conserved [Eimeria necatrix]	Proteasomal ubiquitin receptor ADRM1 OS=Rattus norvegicus OX=10116 GN=Adrm1 PE=1 SV=2
evm.model.JXRI01000089.1.34	56	2	ferredoxin component [Ectocarpus siliculosus]	Naphthalene 1,2-dioxygenase system, ferredoxin component OS=Pseudomonas sp. (strain C18) OX=69011 GN=doxA PE=1 SV=2
evm.model.JXRI01000101.1.18	87	52	Molecular chaperones GRP78/BiP/KAR2, HSP70 superfamily [Ectocarpus siliculosus]	Luminal-binding protein 4 OS=Nicotiana tabacum OX=4097 GN=BIP4 PE=2 SV=1
evm.model.JXRI01000107.1.19	36	8	FKBP-type peptidyl-prolyl cis-trans isomerase 12 [Ectocarpus siliculosus]	Peptidyl-prolyl cis-trans isomerase D OS=Emericella nidulans (strain FGSC A4 / ATCC 38163 / CBS 112.46 / NRRL 194 / M139) OX=227321 GN=cpr6 PE=3 SV=1
evm.model.JXRI01000107.1.43	57	14	conserved unknown protein [Ectocarpus siliculosus]	V-type proton ATPase subunit C 1-A OS=Danio rerio OX=7955 GN=atp6v1c1a PE=2 SV=1
evm.model.JXRI01000118.1.21	71	24	poly(A) binding protein [Ectocarpus siliculosus]	Polyadenylate-binding protein 4 OS=Homo sapiens OX=9606 GN=PABPC4 PE=1 SV=1
evm.model.JXRI01000129.1.18	95	70	conserved unknown protein [Ectocarpus siliculosus]	60S acidic ribosomal protein P0-1 OS=Arabidopsis thaliana OX=3702 GN=RPP0A PE=1 SV=1
evm.model.JXRI01000146.1.14	32	4	peptidyl-prolyl cis-trans isomerase, cyclophilin-type [Ectocarpus siliculosus]	Peptidyl-prolyl cis-trans isomerase CYP19-2 OS=Arabidopsis thaliana OX=3702 GN=CYP19-2 PE=2 SV=1
evm.model.JXRI01000156.1.12.6	18	4	conserved unknown protein [Ectocarpus siliculosus]	Hsp70-Hsp90 organizing protein 3 OS=Arabidopsis thaliana OX=3702 GN=HOP3 PE=2 SV=1
evm.model.JXRI01000157.1.11	28	16	conserved unknown protein [Ectocarpus siliculosus]	V-type proton ATPase catalytic subunit A OS=Anopheles gambiae OX=7165 GN=Vha68-2 PE=3 SV=1
evm.model.JXRI01000164.1.12	48	70	glyceraldehyde-3-phosphate dehydrogenase [Saccharina latissima]	Glyceraldehyde-3-phosphate dehydrogenase OS=Rhizomucor miehei OX=4839 GN=GPD PE=3 SV=1
evm.model.JXRI01000175.1.10	44	4	GDP-fucose pyrophosphorylase [Saccharina japonica]	GDP-L-fucose synthase OS=Dictyostelium discoideum OX=44689 GN=ger PE=3 SV=1
evm.model.JXRI01000188.1.31	72	56	40S ribosomal protein S14 [Ectocarpus siliculosus]	40S ribosomal protein S14 OS=Mus musculus OX=10090 GN=Rps14 PE=1 SV=3
evm.model.JXRI01000199.1.20	58	50	conserved unknown protein [Ectocarpus siliculosus]	40S ribosomal protein S10b OS=Drosophila melanogaster OX=7227 GN=RpS10b PE=1 SV=2
evm.model.JXRI01000204.1.22	15	10	S-Adenosyl homocysteine hydrolase [Ectocarpus siliculosus]	Adenosylhomocysteinase OS=Petroselinum crispum OX=4043 GN=SAHH PE=2 SV=2
evm.model.JXRI01000205.1.17	102	12	conserved unknown protein [Ectocarpus siliculosus]	Probable V-type proton ATPase subunit H OS=Oryza sativa subsp. japonica OX=39947 GN=Os07g0549700 PE=2 SV=1
evm.model.JXRI01000209.1.18	34	56	conserved unknown protein [Ectocarpus siliculosus]	40S ribosomal protein S19 OS=Branchiostoma belcheri OX=7741 GN=RPS19 PE=2 SV=1
evm.model.JXRI01000283.1.23	29	52	40S ribosomal protein S28 [Ectocarpus siliculosus]	40S ribosomal protein S28 OS=Rattus norvegicus OX=10116 GN=Rps28 PE=1 SV=1
evm.model.JXRI01000308.1.1.1	33	2	Destroys the superoxide radical which is normally produced within the cells and which are toxic to b [Ectocarpus siliculosus]	Superoxide dismutase [Fe] OS=Legionella pneumophila subsp. pneumophila (strain Philadelphia 1 / ATCC 33152 / DSM 7513) OX=272624 GN=sodB PE=3 SV=1
evm.model.JXRI01000315.1.28	11	12	conserved unknown protein [Ectocarpus siliculosus]	V-type proton ATPase subunit G 2 OS=Mus musculus OX=10090 GN=Atp6v1g2 PE=1 SV=1
evm.model.JXRI01000331.1.20	98	18	small ubiquitin-like modifier [Ectocarpus siliculosus]	Small ubiquitin-related modifier 2 OS=Arabidopsis thaliana OX=3702 GN=SUMO2 PE=1 SV=1
evm.model.JXRI01000333.1.14	40	14	conserved unknown protein [Ectocarpus siliculosus]	Transketolase 1 OS=Saccharomyces cerevisiae (strain ATCC 204508 / S288c) OX=559292 GN=TKL1 PE=1 SV=4
evm.model.JXRI01000340.1.7_evm.model.JXRI01000340.1.8	8	64	Lysyl-tRNA ligase [Ectocarpus siliculosus]	Lysine--tRNA ligase OS=Mus musculus OX=10090 GN=Kars PE=1 SV=1
evm.model.JXRI01000341.1.24	17	72	conserved unknown protein [Ectocarpus siliculosus]	40S ribosomal protein S3-3 OS=Arabidopsis thaliana OX=3702 GN=RPS3C PE=1 SV=1
evm.model.JXRI01000363.1.6	19	4	conserved unknown protein [Ectocarpus siliculosus]	Ubiquitin carboxyl-terminal hydrolase 5 OS=Homo sapiens OX=9606 GN=USP5 PE=1 SV=2
evm.model.JXRI01000375.1.4	21	16	26S protease regulatory subunit 10B [Phytophthora parasitica INRA-310]	26S proteasome regulatory subunit 10B homolog A OS=Arabidopsis thaliana OX=3702 GN=RPT4A PE=1 SV=1
evm.model.JXRI01000386.1.10	7	58	conserved unknown protein [Ectocarpus siliculosus]	60S ribosomal protein L19-2 OS=Arabidopsis thaliana OX=3702 GN=RPL19B PE=2 SV=1
evm.model.JXRI01000401.1.6	42	78	EF2, translation elongation factor 2 [Ectocarpus siliculosus]	Elongation factor 2 OS=Cryptosporidium parvum OX=5807 PE=3 SV=1
evm.model.JXRI01000404.1.12	83	10	actin [Aphanomyces invadans]	Actin OS=Fucus vesiculosus OX=49266 PE=2 SV=1
evm.model.JXRI01000404.1.4	65	4	Heat shock protein 40 [Ectocarpus siliculosus]	DnaJ protein homolog OS=Cucumis sativus OX=3659 GN=DNAJ1 PE=2 SV=1
evm.model.JXRI01000452.1.11	90	14	conserved unknown protein [Ectocarpus siliculosus]	V-type proton ATPase subunit E OS=Citrus unshiu OX=55188 GN=VATE PE=2 SV=1
evm.model.JXRI01000482.1.3	22	28	NAD(P)H-Nitrate reductase [Ectocarpus siliculosus]	Nitrate reductase [NADH] 1 OS=Oryza sativa subsp. japonica OX=39947 GN=NIA1 PE=2 SV=3
evm.model.JXRI01000508.1.16	30	8	phosphoglycerate kinase [Ectocarpus siliculosus]	Phosphoglycerate kinase, chloroplastic OS=Volvox carteri OX=3067 GN=PGK PE=2 SV=1
evm.model.JXRI01000509.1.2	92	8	phosphoglycerate kinase [Ectocarpus siliculosus]	Phosphoglycerate kinase OS=Synechococcus sp. (strain CC9311) OX=64471 GN=pgk PE=3 SV=1
evm.model.JXRI01000513.1.13	86	56	conserved unknown protein [Ectocarpus siliculosus]	40S ribosomal protein S20 OS=Xenopus laevis OX=8355 GN=rps20 PE=1 SV=1
evm.model.JXRI01000526.1.12	63	14	Isoleucyl-tRNA Synthetase [Ectocarpus siliculosus]	Probable isoleucine--tRNA ligase, cytoplasmic OS=Dictyostelium discoideum OX=44689 GN=ileS PE=3 SV=1
evm.model.JXRI01000544.1.4.1	77	4	protein disulfide isomerase [Ectocarpus siliculosus]	Protein disulfide-isomerase OS=Bos taurus OX=9913 GN=P4HB PE=1 SV=1
evm.model.JXRI01000553.1.2	25	32	DEAD box ATPdependent RNA helicase putative [Albugo laibachii Nc14]	Eukaryotic initiation factor 4A-III OS=Drosophila melanogaster OX=7227 GN=CG7483 PE=1 SV=1
evm.model.JXRI01000556.1.7	60	14	atp-citrate synthase [Ectocarpus siliculosus]	ATP-citrate synthase OS=Homo sapiens OX=9606 GN=ACLY PE=1 SV=3
evm.model.JXRI01000556.1.9	59	62	conserved unknown protein [Ectocarpus siliculosus]	60S ribosomal protein L11-1 OS=Arabidopsis thaliana OX=3702 GN=RPL11A PE=2 SV=2
evm.model.JXRI01000559.1.4	5	6	n/a [Ectocarpus siliculosus]	14-3-3-like protein OS=Fucus vesiculosus OX=49266 PE=2 SV=1
evm.model.JXRI01000584.1.7	4	66	40s ribosomal protein s4 [Nannochloropsis gaditana]	40S ribosomal protein S4 OS=Ictalurus punctatus OX=7998 GN=rps4 PE=2 SV=3
evm.model.JXRI01000589.1.3.1	50	14	conserved unknown protein [Ectocarpus siliculosus]	ATP synthase subunit gamma, mitochondrial OS=Mus musculus OX=10090 GN=Atp5f1c PE=1 SV=1
evm.model.JXRI01000629.1.5	101	2	protein disulfide-isomerase [Ectocarpus siliculosus]	Thioredoxin domain-containing protein OS=Theileria parva OX=5875 GN=TP02_0602 PE=1 SV=1
evm.model.JXRI01000641.1.7	3	28	UDP-glucose pyrophosphorylase/phosphoglucomutase [Saccharina japonica]	Probable phosphoglucomutase, cytoplasmic 2 OS=Arabidopsis thaliana OX=3702 GN=At1g70730 PE=1 SV=1
evm.model.JXRI01000719.1.2	43	8	ubiquitin-activating enzyme E1 [Ectocarpus siliculosus]	Ubiquitin-like modifier-activating enzyme 1 OS=Oryctolagus cuniculus OX=9986 GN=UBA1 PE=1 SV=1
evm.model.JXRI01000720.1.12	64	6	conserved unknown protein [Ectocarpus siliculosus]	Histone H3.3 OS=Vitis vinifera OX=29760 PE=2 SV=3
evm.model.JXRI01000730.1.5	61	4	hypothetical protein PHYSODRAFT_350735 [Phytophthora sojae]	Clathrin heavy chain 1 OS=Bos taurus OX=9913 GN=CLTC PE=1 SV=1
evm.model.JXRI01000731.1.13	1	54	conserved unknown protein [Ectocarpus siliculosus]	40S ribosomal protein S9-2 OS=Arabidopsis thaliana OX=3702 GN=RPS9C PE=1 SV=1
evm.model.JXRI01000753.1.3	12	62	ribosomal protein L35, isoform CRA_b [Ectocarpus siliculosus]	60S ribosomal protein L35-3 OS=Arabidopsis thaliana OX=3702 GN=RPL35C PE=2 SV=1
evm.model.JXRI01000763.1.5	80	56	Ribosomal protein S23, component of cytosolic 80S ribosome and 40S small subunit [Ectocarpus siliculosus]	40S ribosomal protein S23 OS=Lumbricus rubellus OX=35632 GN=RPS23 PE=2 SV=1
evm.model.JXRI01000784.1.3	94	36	Asparaginyl-tRNA Synthetase [Ectocarpus siliculosus]	Asparagine--tRNA ligase OS=Cytophaga hutchinsonii (strain ATCC 33406 / NCIMB 9469) OX=269798 GN=asnS PE=3 SV=1
evm.model.JXRI01000809.1.2_evm.model.JXRI01000809.1.3	103	30	26s proteasome subunit 4 [Nannochloropsis gaditana]	26S proteasome regulatory subunit 4 homolog B OS=Arabidopsis thaliana OX=3702 GN=RPT2B PE=1 SV=1
evm.model.JXRI01000843.1.2	66	60	hypothetical protein AURANDRAFT_22992 [Aureococcus anophagefferens]	Eukaryotic translation initiation factor 2 subunit 3, Y-linked OS=Rattus norvegicus OX=10116 GN=Eif2s3y PE=2 SV=2
evm.model.JXRI01000848.1.6	82	70	conserved unknown protein [Ectocarpus siliculosus]	60S ribosomal protein L15 OS=Rattus norvegicus OX=10116 GN=Rpl15 PE=1 SV=2
evm.model.JXRI01000895.1.5	16	14	conserved unknown protein [Ectocarpus siliculosus]	Proteasome subunit beta type-6 OS=Rattus norvegicus OX=10116 GN=Psmb6 PE=1 SV=3
evm.model.JXRI01000954.1.4	54	6	hypothetical protein THAPSDRAFT_267952 [Thalassiosira pseudonana CCMP1335]	Cell division control protein 48 homolog E OS=Arabidopsis thaliana OX=3702 GN=CDC48E PE=2 SV=2
evm.model.JXRI01000980.1.3	85	10	Cytochrome c [Ectocarpus siliculosus]	Cytochrome c OS=Vigna radiata var. radiata OX=3916 PE=1 SV=1
evm.model.JXRI01001002.1.7	89	24	Heat shock protein 90 [Ectocarpus siliculosus]	Heat shock protein 90-1 OS=Arabidopsis thaliana OX=3702 GN=HSP90-1 PE=1 SV=3
evm.model.JXRI01001034.1.10	70	6	14-3-3-like protein [Ectocarpus siliculosus]	14-3-3-like protein OS=Fucus vesiculosus OX=49266 PE=2 SV=1
evm.model.JXRI01001042.1.2	55	30	RAN, Ras superfamily GTPase [Ectocarpus siliculosus]	GTP-binding nuclear protein Ran OS=Xenopus laevis OX=8355 GN=ran PE=1 SV=2
evm.model.JXRI01001051.1.10	37	48	26S proteasome ATPase subunit [Aureococcus anophagefferens]	26S proteasome regulatory subunit 7 OS=Spinacia oleracea OX=3562 GN=RPT1 PE=2 SV=1
evm.model.JXRI01001056.1.4	45	6	cell surface protein [Bacillus cereus]	Adenylyl cyclase-associated protein OS=Dictyostelium discoideum OX=44689 GN=cap PE=1 SV=1
evm.model.JXRI01001136.1.7	14	2	Cellulose synthase (UDP-forming), family GT2 [Ectocarpus siliculosus]	Probable mixed-linked glucan synthase 7 OS=Oryza sativa subsp. japonica OX=39947 GN=CSLF7 PE=1 SV=1
evm.model.JXRI01001204.1.7	68	28	---	ATP-dependent RNA helicase eIF4A OS=Aspergillus clavatus (strain ATCC 1007 / CBS 513.65 / DSM 816 / NCTC 3887 / NRRL 1) OX=344612 GN=tif1 PE=3 SV=1
evm.model.JXRI01001316.1.9	84	10	conserved unknown protein [Ectocarpus siliculosus]	Histone H2B.2, embryonic OS=Psammechinus miliaris OX=7660 PE=3 SV=2
evm.model.JXRI01001337.1.3	93	6	pcna-like protein [Ectocarpus siliculosus]	Proliferating cell nuclear antigen OS=Pisum sativum OX=3888 GN=PCNA PE=2 SV=1
evm.model.JXRI01001380.1.8.1	79	42	protein transport protein sec61 subunit alpha [Nannochloropsis gaditana]	Protein transport protein Sec61 subunit alpha OS=Dictyostelium discoideum OX=44689 GN=sec61a PE=3 SV=1
evm.model.JXRI01001466.1.10.1	75	16	v-type h-atpase [Ectocarpus siliculosus]	Vacuolar proton translocating ATPase 100 kDa subunit OS=Dictyostelium discoideum OX=44689 GN=vatM PE=1 SV=2
evm.model.JXRI01001485.1.7	20	12	conserved unknown protein [Ectocarpus siliculosus]	V-type proton ATPase subunit D OS=Pongo abelii OX=9601 GN=ATP6V1D PE=2 SV=1
evm.model.JXRI01001510.1.10	6	4	mercuric reductase [Ectocarpus siliculosus]	Mercuric reductase OS=Bacillus cereus OX=1396 GN=merA PE=1 SV=1
evm.model.JXRI01001553.1.2	73	6	Alanyl-tRNA Synthetase [Ectocarpus siliculosus]	Alanine--tRNA ligase OS=Arabidopsis thaliana OX=3702 GN=ALATS PE=1 SV=3
evm.model.JXRI01001636.1.8	97	18	conserved unknown protein [Ectocarpus siliculosus]	Ubiquitin carboxyl-terminal hydrolase 14 OS=Oryctolagus cuniculus OX=9986 GN=USP14 PE=1 SV=3
evm.model.JXRI01001642.1.2	49	4	conserved unknown protein [Ectocarpus siliculosus]	Sperm-associated antigen 1 OS=Mus musculus OX=10090 GN=Spag1 PE=1 SV=1
evm.model.JXRI01001650.1.2	62	20	DEAD box helicase [Ectocarpus siliculosus]	Spliceosome RNA helicase DDX39B OS=Canis lupus familiaris OX=9615 GN=DDX39B PE=3 SV=1
evm.model.JXRI01001703.1.6	88	62	60S ribosomal protein L10A [Ectocarpus siliculosus]	60S ribosomal protein L10a OS=Oryza sativa subsp. japonica OX=39947 GN=RPL10A PE=1 SV=1
evm.model.JXRI01001791.1.3.1	26	4	2-hydroxy-3-oxopropionate reductase [Ectocarpus siliculosus]	Glyoxylate/succinic semialdehyde reductase 1 OS=Arabidopsis thaliana OX=3702 GN=GLYR1 PE=1 SV=1
evm.model.JXRI01001990.1.3	69	4	conserved unknown protein [Ectocarpus siliculosus]	Uncharacterized RNA-binding protein C328.05 OS=Schizosaccharomyces pombe (strain 972 / ATCC 24843) OX=284812 GN=SPAC328.05 PE=4 SV=3
evm.model.JXRI01002134.1.2	0	10	S-adenosyl-methionine synthetase [Undaria pinnatifida]	S-adenosylmethionine synthase OS=Dictyostelium discoideum OX=44689 GN=metK PE=1 SV=1
evm.model.JXRI01002281.1.5	47	4	Ran-binding protein 1 [Fistulifera solaris]	Ran-specific GTPase-activating protein 1 OS=Saccharomyces cerevisiae (strain ATCC 204508 / S288c) OX=559292 GN=YRB1 PE=1 SV=1
evm.model.JXRI01002297.1.2	9	4	unnamed protein product [Vitrella brassicaformis CCMP3155]	Mercuric reductase OS=Staphylococcus epidermidis (strain ATCC 12228) OX=176280 GN=merA PE=3 SV=1
evm.model.JXRI01002425.1.3	51	46	conserved unknown protein [Ectocarpus siliculosus]	Translationally-controlled tumor protein homolog OS=Neurospora crassa (strain ATCC 24698 / 74-OR23-1A / CBS 708.71 / DSM 1257 / FGSC 987) OX=367110 GN=NCU06464 PE=3 SV=1
evm.model.JXRI01003013.1.1	91	68	conserved unknown protein [Ectocarpus siliculosus]	60S ribosomal protein L9 OS=Oryza sativa subsp. japonica OX=39947 GN=RPL9 PE=2 SV=3
Novel01052	10	72	similar to ubiquitin [Ectocarpus siliculosus]	--

## Sheet: network.links
Source	Target	Value
10	91	908
72	7	999
10	88	905
101	22	799
53	66	961
103	54	826
11	75	968
82	74	854
17	95	999
103	37	997
59	27	972
103	43	735
10	82	916
59	91	998
42	71	848
34	42	978
87	36	898
68	42	905
103	21	997
68	17	910
7	66	789
16	37	984
86	80	991
52	99	940
46	10	916
17	1	992
7	76	999
91	7	999
34	95	998
48	78	916
59	58	999
52	31	992
55	82	752
59	12	998
51	59	845
89	35	711
86	76	987
51	76	856
97	96	991
58	76	999
4	27	949
39	7	999
41	78	903
34	12	998
86	58	991
58	53	998
39	71	877
94	73	950
96	21	996
68	91	790
86	53	988
4	66	974
59	88	999
48	92	995
20	28	994
17	27	960
60	87	746
72	17	999
48	38	830
96	103	996
29	12	999
91	12	998
39	1	988
86	82	987
11	28	984
12	76	999
27	95	973
46	59	999
67	66	840
29	76	998
42	8	943
1	91	988
59	7	999
31	78	838
4	59	998
20	75	985
62	66	798
87	74	710
42	66	919
80	82	999
60	42	706
86	7	987
86	66	975
4	76	999
25	12	726
29	7	998
5	22	846
77	79	811
46	34	998
12	71	730
91	74	818
60	3	729
49	87	905
46	4	999
59	95	999
10	72	906
80	79	952
25	72	717
27	76	950
39	53	999
29	58	999
29	88	998
102	28	990
83	87	701
0	15	975
10	95	871
34	27	864
48	33	714
86	8	816
80	7	999
51	27	869
29	1	989
86	72	992
48	22	865
72	82	999
51	34	769
37	88	784
29	80	999
51	58	812
59	10	903
17	55	749
94	39	807
1	82	986
100	17	795
46	80	997
37	43	722
34	58	999
48	27	919
86	34	991
41	91	860
7	95	998
27	12	964
86	68	863
46	12	998
1	8	865
17	8	909
85	50	757
86	79	963
94	82	902
46	1	989
66	74	821
51	82	926
80	76	998
42	88	992
25	95	757
87	65	925
58	91	999
80	8	851
46	86	987
48	40	952
29	27	911
89	49	952
55	27	986
51	80	848
59	42	989
50	91	752
86	12	989
25	80	705
96	37	997
35	21	999
2	103	980
97	2	950
41	3	837
59	72	999
94	59	827
67	95	886
42	15	875
3	92	873
12	8	829
27	8	885
42	87	985
48	9	714
15	66	851
89	10	721
46	39	999
42	74	847
97	103	997
4	86	985
48	103	766
46	76	999
1	12	988
73	8	955
25	62	970
70	22	846
48	3	974
72	27	968
51	4	842
94	8	995
31	41	861
17	87	778
87	3	864
75	102	974
35	103	998
29	91	999
58	8	861
94	4	764
102	90	990
55	47	984
34	82	999
29	39	998
42	91	993
86	42	977
82	88	998
68	88	725
39	66	986
103	53	818
4	58	998
4	95	998
94	42	957
59	8	898
48	41	998
77	48	730
89	5	702
4	1	989
48	55	829
89	37	759
4	82	999
51	17	920
17	53	999
80	12	998
80	17	999
4	7	999
42	39	996
59	68	701
46	88	998
4	37	804
12	95	998
72	37	844
17	66	995
37	87	825
35	2	986
41	95	779
45	22	857
59	41	878
46	68	746
58	17	999
31	48	958
55	8	765
27	7	914
10	79	786
29	66	975
37	21	997
11	20	994
98	55	796
34	17	999
55	88	765
48	26	785
4	88	998
46	29	999
80	53	999
39	17	999
25	7	712
51	1	801
55	62	796
35	66	737
4	72	998
80	91	999
34	72	999
50	9	705
80	72	999
91	88	999
79	88	960
75	10	785
46	7	999
52	3	849
34	91	998
39	87	858
29	42	991
59	53	999
39	8	984
68	39	862
72	95	999
42	76	987
29	79	879
83	42	734
86	39	987
46	72	999
80	10	907
45	83	930
89	70	702
51	42	901
17	71	720
97	37	996
1	66	956
87	71	766
86	59	988
91	66	955
37	91	765
34	88	999
39	12	998
4	79	917
16	2	983
10	7	929
34	80	999
42	12	983
34	103	789
10	39	880
46	42	994
28	90	994
80	88	998
63	8	994
70	87	712
12	66	829
29	17	998
102	57	990
66	82	951
89	65	823
83	22	843
17	76	999
55	32	870
4	34	998
51	91	855
7	82	999
75	28	994
42	7	993
7	12	999
72	66	978
48	44	778
66	71	871
46	8	842
25	91	727
86	17	993
57	22	784
80	42	985
37	53	857
95	76	997
51	7	844
103	91	759
46	66	930
11	90	988
88	76	998
59	17	999
57	90	996
2	21	984
0	48	864
82	71	711
17	74	797
42	58	979
59	39	999
29	82	998
46	82	998
75	24	747
17	82	999
31	38	714
53	12	999
60	22	900
91	76	998
18	87	905
29	72	999
59	66	949
41	92	817
97	21	996
98	43	702
89	36	952
52	40	852
4	87	701
1	7	989
53	95	998
58	27	856
29	95	996
79	72	979
42	37	779
94	53	871
10	64	828
72	58	999
27	91	976
53	74	796
63	62	717
25	39	744
25	59	722
25	53	738
48	15	923
39	55	738
29	10	914
4	10	918
59	74	786
80	66	971
98	93	928
75	57	986
99	40	941
82	95	998
59	29	998
14	3	790
42	95	998
53	82	998
10	58	856
79	7	921
8	88	867
94	95	809
99	78	776
34	76	998
89	42	830
25	88	730
4	68	792
87	62	731
34	29	999
68	53	833
10	19	931
34	39	998
53	91	999
98	47	934
17	12	999
94	48	745
84	64	973
37	54	814
48	50	853
91	82	999
97	19	829
79	82	913
58	12	998
31	3	969
10	53	916
4	91	999
10	12	912
17	7	999
72	1	992
31	40	738
35	96	995
72	91	999
51	53	857
94	1	738
20	102	979
31	99	898
4	39	999
48	42	963
42	27	958
41	30	817
94	80	807
53	76	999
53	88	999
58	95	995
8	66	786
1	27	960
48	17	881
59	76	999
58	1	990
34	7	999
46	27	950
35	10	895
59	79	977
41	53	873
39	58	998
85	87	714
27	82	962
59	1	992
68	71	750
10	87	761
87	82	752
20	57	997
53	71	702
98	10	738
31	22	730
98	22	803
2	37	986
79	17	973
4	17	999
39	27	949
87	66	797
37	74	801
34	79	879
51	95	919
78	92	967
55	7	739
59	80	999
72	42	989
87	95	875
63	39	713
86	69	756
85	27	705
79	12	979
1	76	980
48	28	712
94	27	849
53	1	990
51	86	779
94	12	824
29	8	814
55	66	727
79	1	952
17	88	998
89	87	989
51	29	858
42	53	997
8	82	985
79	76	913
16	96	977
5	87	712
46	71	726
48	30	995
99	3	944
97	16	976
25	82	727
72	53	999
55	36	877
52	48	832
35	37	998
12	88	998
4	12	998
62	82	782
37	12	791
11	57	985
60	41	800
79	91	983
48	99	953
79	53	979
34	66	721
97	10	896
93	10	880
30	3	873
53	27	955
39	95	998
59	34	999
50	90	707
34	53	998
37	17	754
51	12	811
79	95	973
78	3	960
86	10	896
4	29	998
51	39	823
72	76	999
48	95	913
4	8	983
68	95	866
16	35	984
88	95	999
4	103	738
80	1	991
68	8	790
67	8	927
16	21	989
81	3	818
89	48	837
55	95	801
94	17	800
0	27	706
34	10	916
59	82	998
25	4	719
40	3	888
78	15	714
66	88	709
38	3	805
41	76	895
98	84	839
53	8	894
84	22	706
67	42	957
58	7	999
46	53	999
94	91	775
46	58	999
69	62	717
25	17	740
86	95	988
10	37	900
51	46	920
67	88	727
25	71	779
63	42	794
87	8	867
63	66	772
96	10	808
46	91	999
41	12	829
80	95	997
93	62	790
10	1	891
66	95	956
60	37	701
72	12	999
8	74	810
7	88	999
1	95	989
89	18	952
51	8	921
60	48	828
75	90	986
20	90	997
58	88	999
1	88	985
63	73	987
98	32	876
95	74	825
10	103	895
51	88	816
16	103	988
50	28	765
41	82	876
25	76	744
85	22	985
39	91	999
10	43	771
39	82	999
82	76	999
67	71	737
96	2	914
97	35	995
79	39	948
46	95	998
48	6	714
12	82	998
10	21	895
10	84	924
48	85	834
0	42	710
68	82	833
80	58	999
56	22	751
94	62	784
4	80	998
17	91	999
34	1	994
86	1	981
80	39	999
78	30	965
48	87	928
29	53	999
42	82	995
4	42	994
46	17	999
4	53	999
10	76	919
86	91	989
4	74	838
48	37	749
94	63	994
86	29	991
41	40	789
72	88	999
41	7	884
61	87	753
8	95	909
42	17	995
7	8	817
42	1	982
11	102	964
98	36	878
39	88	998
0	78	731
34	37	790
91	8	895
58	82	999
48	13	740
86	88	987
34	8	838
57	28	996
10	17	912
72	39	998
50	6	705
48	74	709
8	76	811
23	22	752
51	72	897
39	74	824
27	88	941
46	79	926
99	41	734
72	8	874
91	95	999
58	66	982
86	27	939
80	27	970
42	62	857
39	76	998
53	7	999
78	40	769
